# Supplementary material for: Catalyzed M–C coupling reactions in the synthesis of σ-(pyridylethynyl)dicarbonylcyclopentadienyliron complexes
Source: RSC Adv. 2020 Apr 30;10(29):17014–25. doi: 10.1039/d0ra02333g (PMC9053414; doi:10.1039/d0ra02333g)
Supplement: RA-010-D0RA02333G-s002 [file RA-010-D0RA02333G-s002.cif]

# Electronic Supplementary Material (ESI) for RSC Advances.
# This journal is © The Royal Society of Chemistry 2020

####################################################################### 
# 
# This file contains crystal structure data downloaded from the 
# Cambridge Structural Database (CSD) hosted by the Cambridge 
# Crystallographic Data Centre (CCDC).
# 
# Full information about CCDC data access policies and citation 
# guidelines are available at http://www.ccdc.cam.ac.uk/access/V1 
# 
# Audit and citation data items may have been added by the CCDC. 
# Please retain this information to preserve the provenance of 
# this file and to allow appropriate attribution of the data. 
# 
#######################################################################

data_V479
_database_code_depnum_ccdc_archive 'CCDC 1973260'
loop_
_audit_author_name
_audit_author_address
'Alexander Vasiliev'
;Institute of Physics, Krasnouarsk Scientific Center
Russia
;
_audit_update_record             
;
2019-12-20 deposited with the CCDC.	2020-04-21 downloaded from the CCDC.
;

_audit_creation_method           SHELXL-2014/7
_shelx_SHELXL_version_number     2014/7
_chemical_name_systematic        
dicarbonyl(4-pyridylethynyl)(\h^5^-cyclopentadienyl)iron
_chemical_name_common            ?
_chemical_melting_point          ?
_chemical_formula_moiety         'C14 H9 Fe N O2'
_chemical_formula_sum            'C14 H9 Fe N O2'
_chemical_formula_weight         279.07

loop_
_atom_type_symbol
_atom_type_description
_atom_type_scat_dispersion_real
_atom_type_scat_dispersion_imag
_atom_type_scat_source
C C 0.0033 0.0016 'International Tables Vol C Tables 4.2.6.8 and 6.1.1.4'
H H 0.0000 0.0000 'International Tables Vol C Tables 4.2.6.8 and 6.1.1.4'
N N 0.0061 0.0033 'International Tables Vol C Tables 4.2.6.8 and 6.1.1.4'
O O 0.0106 0.0060 'International Tables Vol C Tables 4.2.6.8 and 6.1.1.4'
Fe Fe 0.3463 0.8444 'International Tables Vol C Tables 4.2.6.8 and 6.1.1.4'

_space_group_crystal_system      monoclinic
_space_group_IT_number           15
_space_group_name_H-M_alt        'C 2/c'
_space_group_name_Hall           '-C 2yc'

_shelx_space_group_comment       
;
The symmetry employed for this shelxl refinement is uniquely defined
by the following loop, which should always be used as a source of
symmetry information in preference to the above space-group names.
They are only intended as comments.
;

loop_
_space_group_symop_operation_xyz
'x, y, z'
'-x, y, -z+1/2'
'x+1/2, y+1/2, z'
'-x+1/2, y+1/2, -z+1/2'
'-x, -y, -z'
'x, -y, z-1/2'
'-x+1/2, -y+1/2, -z'
'x+1/2, -y+1/2, z-1/2'

_cell_length_a                   16.9444(13)
_cell_length_b                   9.1089(7)
_cell_length_c                   17.4069(14)
_cell_angle_alpha                90
_cell_angle_beta                 114.1838(17)
_cell_angle_gamma                90
_cell_volume                     2450.9(3)
_cell_formula_units_Z            8
_cell_measurement_temperature    296(2)
_cell_measurement_reflns_used    3249
_cell_measurement_theta_min      2.56
_cell_measurement_theta_max      27.11

_exptl_crystal_description       plate
_exptl_crystal_colour            colorless
_exptl_crystal_density_meas      ?
_exptl_crystal_density_method    ?
_exptl_crystal_density_diffrn    1.513
_exptl_crystal_F_000             1136
_exptl_transmission_factor_min   ?
_exptl_transmission_factor_max   ?
_exptl_crystal_size_max          0.610
_exptl_crystal_size_mid          0.320
_exptl_crystal_size_min          0.080
_exptl_absorpt_coefficient_mu    1.221
_shelx_estimated_absorpt_T_min   0.523
_shelx_estimated_absorpt_T_max   0.909
_exptl_absorpt_correction_type   multi-scan
_exptl_absorpt_correction_T_min  0.5912
_exptl_absorpt_correction_T_max  0.7455
_exptl_absorpt_process_details   ?
_exptl_absorpt_special_details   ?
_diffrn_ambient_temperature      296(2)
_diffrn_radiation_wavelength     0.71073
_diffrn_radiation_type           MoK\a
_diffrn_source                   ?
_diffrn_measurement_device_type  'Bruker PHOTON-II CCD'
_diffrn_measurement_method       '\f and \w scans'
_diffrn_detector_area_resol_mean ?
_diffrn_reflns_number            13414
_diffrn_reflns_av_unetI/netI     0.0300
_diffrn_reflns_av_R_equivalents  0.0445
_diffrn_reflns_limit_h_min       -21
_diffrn_reflns_limit_h_max       21
_diffrn_reflns_limit_k_min       -11
_diffrn_reflns_limit_k_max       11
_diffrn_reflns_limit_l_min       -22
_diffrn_reflns_limit_l_max       22
_diffrn_reflns_theta_min         2.565
_diffrn_reflns_theta_max         26.995
_diffrn_reflns_theta_full        25.242
_diffrn_measured_fraction_theta_max 0.998
_diffrn_measured_fraction_theta_full 0.998
_diffrn_reflns_Laue_measured_fraction_max 0.998
_diffrn_reflns_Laue_measured_fraction_full 0.998
_diffrn_reflns_point_group_measured_fraction_max 0.998
_diffrn_reflns_point_group_measured_fraction_full 0.998
_reflns_number_total             2678
_reflns_number_gt                2067
_reflns_threshold_expression     'I > 2\s(I)'
_reflns_Friedel_coverage         0.000
_reflns_Friedel_fraction_max     .
_reflns_Friedel_fraction_full    .

_reflns_special_details          
;
 Reflections were merged by SHELXL according to the crystal
 class for the calculation of statistics and refinement.
 
 _reflns_Friedel_fraction is defined as the number of unique
 Friedel pairs measured divided by the number that would be
 possible theoretically, ignoring centric projections and
 systematic absences.
;

_computing_data_collection       'Bruker PHOTON 2'
_computing_cell_refinement       'Bruker SAINT'
_computing_data_reduction        'Bruker SAINT'
_computing_structure_solution    'SHELXT (Sheldrick 2015)'
_computing_structure_refinement  'SHELXL (Sheldrick 2015)'
_computing_molecular_graphics    'Bruker SHELXTL'
_computing_publication_material  'Bruker SHELXTL'
_refine_special_details          ?
_refine_ls_structure_factor_coef Fsqd
_refine_ls_matrix_type           full
_refine_ls_weighting_scheme      calc
_refine_ls_weighting_details     
'w=1/[\s^2^(Fo^2^)+(0.0433P)^2^+3.4496P] where P=(Fo^2^+2Fc^2^)/3'
_atom_sites_solution_primary     direct
_atom_sites_solution_secondary   difmap
_atom_sites_solution_hydrogens   difmap
_refine_ls_hydrogen_treatment    refall
_refine_ls_extinction_method     none
_refine_ls_extinction_coef       .
_refine_ls_number_reflns         2678
_refine_ls_number_parameters     199
_refine_ls_number_restraints     0
_refine_ls_R_factor_all          0.0709
_refine_ls_R_factor_gt           0.0523
_refine_ls_wR_factor_ref         0.1221
_refine_ls_wR_factor_gt          0.1134
_refine_ls_goodness_of_fit_ref   1.083
_refine_ls_restrained_S_all      1.083
_refine_ls_shift/su_max          0.001
_refine_ls_shift/su_mean         0.000

loop_
_atom_site_label
_atom_site_type_symbol
_atom_site_fract_x
_atom_site_fract_y
_atom_site_fract_z
_atom_site_U_iso_or_equiv
_atom_site_adp_type
_atom_site_occupancy
_atom_site_site_symmetry_order
_atom_site_calc_flag
_atom_site_refinement_flags_posn
_atom_site_refinement_flags_adp
_atom_site_refinement_flags_occupancy
_atom_site_disorder_assembly
_atom_site_disorder_group
Fe Fe 0.35265(4) 0.51344(4) 0.53950(3) 0.0605(2) Uani 1 1 d . . . . .
C1 C 0.2386(3) 0.5035(4) 0.4922(3) 0.0734(11) Uani 1 1 d . . . . .
O1 O 0.1655(2) 0.4967(4) 0.4619(2) 0.1025(10) Uani 1 1 d . . . . .
C2 C 0.3599(3) 0.6487(4) 0.4704(3) 0.0770(11) Uani 1 1 d . . . . .
O2 O 0.3657(3) 0.7330(3) 0.4258(2) 0.1147(12) Uani 1 1 d . . . . .
C3 C 0.4543(3) 0.4040(5) 0.6358(3) 0.0830(13) Uani 1 1 d . . . . .
H3 H 0.481(3) 0.330(5) 0.626(3) 0.089(14) Uiso 1 1 d . . . . .
C4 C 0.3797(4) 0.3959(5) 0.6503(3) 0.0829(13) Uani 1 1 d . . . . .
H4 H 0.352(2) 0.327(4) 0.652(2) 0.076(12) Uiso 1 1 d . . . . .
C5 C 0.3558(3) 0.5407(5) 0.6600(3) 0.0797(12) Uani 1 1 d . . . . .
H5 H 0.306(2) 0.568(4) 0.666(2) 0.074(11) Uiso 1 1 d . . . . .
C6 C 0.4139(3) 0.6365(5) 0.6492(3) 0.0778(11) Uani 1 1 d . . . . .
H6 H 0.418(3) 0.739(5) 0.654(3) 0.104(15) Uiso 1 1 d . . . . .
C7 C 0.4757(3) 0.5514(5) 0.6338(3) 0.0823(12) Uani 1 1 d . . . . .
H7 H 0.522(2) 0.576(4) 0.630(2) 0.067(11) Uiso 1 1 d . . . . .
C8 C 0.3580(2) 0.3663(3) 0.4639(2) 0.0624(9) Uani 1 1 d . . . . .
C9 C 0.3611(2) 0.2745(4) 0.4155(2) 0.0635(9) Uani 1 1 d . . . . .
C10 C 0.3681(2) 0.1643(3) 0.3608(2) 0.0565(8) Uani 1 1 d . . . . .
C11 C 0.4432(3) 0.0838(4) 0.3805(3) 0.0668(10) Uani 1 1 d . . . . .
H11 H 0.486(2) 0.092(4) 0.428(2) 0.086(14) Uiso 1 1 d . . . . .
C12 C 0.4460(4) -0.0204(5) 0.3236(4) 0.0890(15) Uani 1 1 d . . . . .
H12 H 0.492(3) -0.058(5) 0.340(3) 0.100(18) Uiso 1 1 d . . . . .
C13 C 0.3122(4) 0.0248(6) 0.2342(3) 0.0891(14) Uani 1 1 d . . . . .
H13 H 0.267(2) 0.009(4) 0.192(2) 0.052(10) Uiso 1 1 d . . . . .
C14 C 0.3017(3) 0.1334(4) 0.2838(3) 0.0702(10) Uani 1 1 d . . . . .
H14 H 0.258(2) 0.186(4) 0.268(2) 0.055(11) Uiso 1 1 d . . . . .
N N 0.3823(3) -0.0524(4) 0.2520(3) 0.0915(12) Uani 1 1 d . . . . .

loop_
_atom_site_aniso_label
_atom_site_aniso_U_11
_atom_site_aniso_U_22
_atom_site_aniso_U_33
_atom_site_aniso_U_23
_atom_site_aniso_U_13
_atom_site_aniso_U_12
Fe 0.0935(4) 0.0394(3) 0.0680(3) 0.0033(2) 0.0528(3) 0.0055(2)
C1 0.097(3) 0.063(2) 0.080(3) 0.0095(19) 0.057(2) 0.017(2)
O1 0.096(2) 0.114(3) 0.108(3) 0.0105(19) 0.053(2) 0.014(2)
C2 0.119(3) 0.0507(19) 0.077(3) 0.0000(17) 0.056(3) -0.004(2)
O2 0.193(4) 0.0740(19) 0.097(2) 0.0185(16) 0.080(3) -0.016(2)
C3 0.119(4) 0.065(2) 0.078(3) 0.015(2) 0.053(3) 0.021(2)
C4 0.132(4) 0.061(2) 0.077(3) 0.0062(19) 0.065(3) -0.015(3)
C5 0.112(4) 0.078(3) 0.071(3) 0.0017(19) 0.059(3) 0.004(2)
C6 0.114(3) 0.060(2) 0.069(2) -0.0071(18) 0.047(2) -0.006(2)
C7 0.089(3) 0.083(3) 0.085(3) 0.013(2) 0.045(3) -0.002(2)
C8 0.082(2) 0.0455(16) 0.073(2) 0.0013(15) 0.045(2) 0.0028(16)
C9 0.078(2) 0.0503(18) 0.073(2) 0.0010(16) 0.042(2) 0.0020(16)
C10 0.077(2) 0.0424(15) 0.065(2) -0.0017(14) 0.0446(19) -0.0038(15)
C11 0.088(3) 0.0482(18) 0.068(3) -0.0008(16) 0.037(2) 0.0016(19)
C12 0.112(4) 0.055(2) 0.123(4) -0.002(2) 0.071(4) 0.015(3)
C13 0.113(4) 0.087(3) 0.078(3) -0.025(2) 0.050(3) -0.029(3)
C14 0.082(3) 0.064(2) 0.079(3) -0.0016(19) 0.047(2) -0.003(2)
N 0.135(4) 0.064(2) 0.099(3) -0.0238(19) 0.072(3) -0.013(2)

_geom_special_details            
;
 All esds (except the esd in the dihedral angle between two l.s. planes)
 are estimated using the full covariance matrix.  The cell esds are taken
 into account individually in the estimation of esds in distances, angles
 and torsion angles; correlations between esds in cell parameters are only
 used when they are defined by crystal symmetry.  An approximate (isotropic)
 treatment of cell esds is used for estimating esds involving l.s. planes.
;

loop_
_geom_bond_atom_site_label_1
_geom_bond_atom_site_label_2
_geom_bond_distance
_geom_bond_site_symmetry_2
_geom_bond_publ_flag
Fe C2 1.761(4) . ?
Fe C1 1.766(5) . ?
Fe C8 1.906(3) . ?
Fe C4 2.087(4) . ?
Fe C6 2.087(4) . ?
Fe C7 2.087(5) . ?
Fe C5 2.091(4) . ?
Fe C3 2.098(5) . ?
C1 O1 1.131(5) . ?
C2 O2 1.124(4) . ?
C3 C4 1.389(6) . ?
C3 C7 1.394(6) . ?
C3 H3 0.86(4) . ?
C4 C5 1.410(6) . ?
C4 H4 0.80(4) . ?
C5 C6 1.385(6) . ?
C5 H5 0.93(4) . ?
C6 C7 1.414(6) . ?
C6 H6 0.94(4) . ?
C7 H7 0.85(4) . ?
C8 C9 1.203(4) . ?
C9 C10 1.422(4) . ?
C10 C14 1.382(5) . ?
C10 C11 1.383(5) . ?
C11 C12 1.386(6) . ?
C11 H11 0.85(4) . ?
C12 N 1.304(7) . ?
C12 H12 0.79(4) . ?
C13 N 1.303(7) . ?
C13 C14 1.371(6) . ?
C13 H13 0.82(3) . ?
C14 H14 0.83(3) . ?

loop_
_geom_angle_atom_site_label_1
_geom_angle_atom_site_label_2
_geom_angle_atom_site_label_3
_geom_angle
_geom_angle_site_symmetry_1
_geom_angle_site_symmetry_3
_geom_angle_publ_flag
C2 Fe C1 94.98(19) . . ?
C2 Fe C8 89.07(16) . . ?
C1 Fe C8 89.68(17) . . ?
C2 Fe C4 160.1(2) . . ?
C1 Fe C4 100.86(19) . . ?
C8 Fe C4 102.89(16) . . ?
C2 Fe C6 95.82(17) . . ?
C1 Fe C6 119.55(18) . . ?
C8 Fe C6 149.64(18) . . ?
C4 Fe C6 65.88(18) . . ?
C2 Fe C7 95.44(19) . . ?
C1 Fe C7 157.67(18) . . ?
C8 Fe C7 110.18(18) . . ?
C4 Fe C7 65.63(19) . . ?
C6 Fe C7 39.59(17) . . ?
C2 Fe C5 128.47(17) . . ?
C1 Fe C5 92.68(19) . . ?
C8 Fe C5 141.91(16) . . ?
C4 Fe C5 39.44(16) . . ?
C6 Fe C5 38.73(16) . . ?
C7 Fe C5 65.46(19) . . ?
C2 Fe C3 127.9(2) . . ?
C1 Fe C3 137.01(18) . . ?
C8 Fe C3 87.82(17) . . ?
C4 Fe C3 38.78(17) . . ?
C6 Fe C3 65.59(18) . . ?
C7 Fe C3 38.91(18) . . ?
C5 Fe C3 65.18(18) . . ?
O1 C1 Fe 179.8(5) . . ?
O2 C2 Fe 178.4(4) . . ?
C4 C3 C7 108.7(4) . . ?
C4 C3 Fe 70.2(3) . . ?
C7 C3 Fe 70.1(3) . . ?
C4 C3 H3 125(3) . . ?
C7 C3 H3 126(3) . . ?
Fe C3 H3 122(3) . . ?
C3 C4 C5 107.4(4) . . ?
C3 C4 Fe 71.1(2) . . ?
C5 C4 Fe 70.4(2) . . ?
C3 C4 H4 131(3) . . ?
C5 C4 H4 122(3) . . ?
Fe C4 H4 122(3) . . ?
C6 C5 C4 108.6(4) . . ?
C6 C5 Fe 70.5(2) . . ?
C4 C5 Fe 70.1(2) . . ?
C6 C5 H5 126(2) . . ?
C4 C5 H5 126(2) . . ?
Fe C5 H5 120(2) . . ?
C5 C6 C7 107.6(4) . . ?
C5 C6 Fe 70.8(2) . . ?
C7 C6 Fe 70.2(3) . . ?
C5 C6 H6 130(3) . . ?
C7 C6 H6 122(3) . . ?
Fe C6 H6 128(3) . . ?
C3 C7 C6 107.7(4) . . ?
C3 C7 Fe 71.0(3) . . ?
C6 C7 Fe 70.2(3) . . ?
C3 C7 H7 121(3) . . ?
C6 C7 H7 131(3) . . ?
Fe C7 H7 130(3) . . ?
C9 C8 Fe 179.4(3) . . ?
C8 C9 C10 177.7(4) . . ?
C14 C10 C11 115.7(3) . . ?
C14 C10 C9 122.4(3) . . ?
C11 C10 C9 122.0(3) . . ?
C10 C11 C12 118.9(4) . . ?
C10 C11 H11 121(3) . . ?
C12 C11 H11 120(3) . . ?
N C12 C11 125.3(5) . . ?
N C12 H12 124(4) . . ?
C11 C12 H12 111(4) . . ?
N C13 C14 125.5(5) . . ?
N C13 H13 123(2) . . ?
C14 C13 H13 112(3) . . ?
C13 C14 C10 119.5(5) . . ?
C13 C14 H14 123(2) . . ?
C10 C14 H14 118(2) . . ?
C13 N C12 115.1(4) . . ?

_refine_diff_density_max         0.414
_refine_diff_density_min         -0.293
_refine_diff_density_rms         0.050

_shelx_res_file                  
;

    V479.res created by SHELXL-2014/7


TITL V479 in C2/c
CELL 0.71073  16.94440   9.10890  17.40690  90.0000 114.1838  90.0000
ZERR    8.00   0.00130   0.00070   0.00140   0.0000   0.0017   0.0000
LATT  7
SYMM -X, Y, 0.5-Z
SFAC C H N O FE
UNIT 112 72 8 16 8
TEMP 23.000
SIZE 0.08 0.32 0.61
L.S. 20
BOND $H
acta
omit -2 54
LIST 6
FMAP 2
PLAN 40
WGHT    0.043300    3.449600
FVAR       0.09398
FE    5    0.352651    0.513438    0.539499    11.00000    0.09345    0.03940 =
         0.06804    0.00331    0.05282    0.00552
C1    1    0.238572    0.503462    0.492207    11.00000    0.09750    0.06335 =
         0.07972    0.00949    0.05691    0.01679
O1    4    0.165502    0.496672    0.461937    11.00000    0.09596    0.11393 =
         0.10828    0.01046    0.05257    0.01354
C2    1    0.359893    0.648680    0.470373    11.00000    0.11907    0.05068 =
         0.07655    0.00005    0.05572   -0.00448
O2    4    0.365723    0.732975    0.425845    11.00000    0.19337    0.07405 =
         0.09656    0.01850    0.07972   -0.01621
C3    1    0.454301    0.404043    0.635760    11.00000    0.11877    0.06550 =
         0.07761    0.01527    0.05343    0.02094
H3    2    0.480649    0.329883    0.626021    11.00000    0.08934
C4    1    0.379700    0.395905    0.650334    11.00000    0.13229    0.06090 =
         0.07730    0.00623    0.06497   -0.01545
H4    2    0.351563    0.327023    0.652360    11.00000    0.07616
C5    1    0.355772    0.540673    0.659974    11.00000    0.11178    0.07822 =
         0.07076    0.00165    0.05929    0.00389
H5    2    0.305583    0.567713    0.666049    11.00000    0.07387
C6    1    0.413896    0.636532    0.649173    11.00000    0.11384    0.06037 =
         0.06889   -0.00707    0.04732   -0.00592
H6    2    0.417607    0.738895    0.654125    11.00000    0.10379
C7    1    0.475664    0.551384    0.633798    11.00000    0.08925    0.08265 =
         0.08457    0.01314    0.04538   -0.00205
H7    2    0.522142    0.575624    0.629582    11.00000    0.06710
C8    1    0.357975    0.366340    0.463905    11.00000    0.08212    0.04545 =
         0.07294    0.00130    0.04541    0.00281
C9    1    0.361076    0.274485    0.415547    11.00000    0.07821    0.05029 =
         0.07288    0.00102    0.04205    0.00197
C10   1    0.368148    0.164297    0.360810    11.00000    0.07704    0.04238 =
         0.06530   -0.00174    0.04462   -0.00379
C11   1    0.443161    0.083785    0.380487    11.00000    0.08843    0.04821 =
         0.06833   -0.00079    0.03666    0.00156
H11   2    0.485511    0.092248    0.428423    11.00000    0.08603
C12   1    0.445957   -0.020445    0.323638    11.00000    0.11206    0.05458 =
         0.12325   -0.00209    0.07136    0.01533
H12   2    0.492187   -0.057937    0.339967    11.00000    0.09993
C13   1    0.312217    0.024819    0.234194    11.00000    0.11271    0.08728 =
         0.07845   -0.02519    0.05044   -0.02941
H13   2    0.267091    0.009251    0.192314    11.00000    0.05239
C14   1    0.301666    0.133374    0.283768    11.00000    0.08205    0.06366 =
         0.07869   -0.00159    0.04691   -0.00333
H14   2    0.257721    0.185752    0.268089    11.00000    0.05522
N     3    0.382257   -0.052389    0.252010    11.00000    0.13489    0.06439 =
         0.09933   -0.02376    0.07237   -0.01253
HKLF 4

REM  V479 in C2/c
REM R1 =  0.0523 for    2067 Fo > 4sig(Fo)  and  0.0709 for all    2678 data
REM    199 parameters refined using      0 restraints

END

WGHT      0.0385      3.2832

REM Highest difference peak  0.414,  deepest hole -0.293,  1-sigma level  0.050
Q1    1   0.4146  0.4992  0.5527  11.00000  0.05    0.41
Q2    1   0.2908  0.5022  0.5386  11.00000  0.05    0.38
Q3    1   0.3313  0.4278  0.5001  11.00000  0.05    0.37
Q4    1   0.3582  0.6132  0.5386  11.00000  0.05    0.26
Q5    1   0.3899  0.0826  0.3796  11.00000  0.05    0.21
Q6    1   0.3946  0.6603  0.4275  11.00000  0.05    0.19
Q7    1   0.3626  0.5610  0.4877  11.00000  0.05    0.19
Q8    1   0.4202  0.1618  0.3668  11.00000  0.05    0.19
Q9    1   0.3277  0.2753  0.4222  11.00000  0.05    0.17
Q10   1   0.3217  0.1414  0.3344  11.00000  0.05    0.17
Q11   1   0.3580  0.2395  0.3731  11.00000  0.05    0.16
Q12   1   0.3554  0.3587  0.4015  11.00000  0.05    0.16
Q13   1   0.2699  0.5723  0.4950  11.00000  0.05    0.16
Q14   1   0.1503  0.5063  0.4918  11.00000  0.05    0.16
Q15   1   0.4314 -0.0958  0.2889  11.00000  0.05    0.15
Q16   1   0.4067  0.2949  0.4395  11.00000  0.05    0.15
Q17   1   0.3354  0.5767  0.5897  11.00000  0.05    0.15
Q18   1   0.4099  0.3699  0.6275  11.00000  0.05    0.15
Q19   1   0.3911  0.2763  0.6707  11.00000  0.05    0.14
Q20   1   0.3869  0.2773  0.4706  11.00000  0.05    0.14
Q21   1   0.3362  0.6283  0.4269  11.00000  0.05    0.13
Q22   1   0.3280  0.8078  0.5800  11.00000  0.05    0.13
Q23   1   0.3246  0.7346  0.4309  11.00000  0.05    0.13
Q24   1   0.3334 -0.0929  0.2219  11.00000  0.05    0.13
Q25   1   0.4860  0.0418  0.4762  11.00000  0.05    0.12
Q26   1   0.3782  0.7537  0.6271  11.00000  0.05    0.12
Q27   1   0.6038  0.4960  0.6434  11.00000  0.05    0.12
Q28   1   0.1130  0.5336  0.4861  11.00000  0.05    0.12
Q29   1   0.3815  0.2994  0.5733  11.00000  0.05    0.12
Q30   1   0.1778  0.4280  0.4598  11.00000  0.05    0.12
Q31   1   0.4048 -0.2136  0.2900  11.00000  0.05    0.12
Q32   1   0.1796  0.5852  0.4559  11.00000  0.05    0.12
Q33   1   0.3454  0.4364  0.3904  11.00000  0.05    0.12
Q34   1   0.2291  0.2369  0.2615  11.00000  0.05    0.12
Q35   1   0.2137  0.5103  0.5179  11.00000  0.05    0.12
Q36   1   0.3579  0.1546  0.3217  11.00000  0.05    0.12
Q37   1   0.5213  0.1415  0.4615  11.00000  0.05    0.11
Q38   1   0.3127  0.7838  0.5076  11.00000  0.05    0.11
Q39   1   0.3568  0.4671  0.6382  11.00000  0.05    0.11
Q40   1   0.3086  0.2879  0.6281  11.00000  0.05    0.11
;
_shelx_res_checksum              99700

_exptl_crystal_recrystallization_method 'Vapour deposition'
####################################################################### 
# 
# This file contains crystal structure data downloaded from the 
# Cambridge Structural Database (CSD) hosted by the Cambridge 
# Crystallographic Data Centre (CCDC).
# 
# Full information about CCDC data access policies and citation 
# guidelines are available at http://www.ccdc.cam.ac.uk/access/V1 
# 
# Audit and citation data items may have been added by the CCDC. 
# Please retain this information to preserve the provenance of 
# this file and to allow appropriate attribution of the data. 
# 
#######################################################################

data_Ant20
_database_code_depnum_ccdc_archive 'CCDC 1973917'
loop_
_audit_author_name
_audit_author_address
'Alexander Vasiliev'
;Institute of Physics, Krasnouarsk Scientific Center SB RAS
Russia
;
_audit_update_record             
;
2019-12-24 deposited with the CCDC.	2020-04-21 downloaded from the CCDC.
;

_audit_creation_method           SHELXL-2014/7
_shelx_SHELXL_version_number     2014/7
_chemical_name_systematic        
dicarbonyl(3-pyridylethynyl)(\h^5^-cyclopentadienyl)iron
_chemical_name_common            ?
_chemical_melting_point          ?
_chemical_formula_moiety         'C14 H9 Fe N O2'
_chemical_formula_sum            'C14 H9 Fe N O2'
_chemical_formula_weight         279.07

loop_
_atom_type_symbol
_atom_type_description
_atom_type_scat_dispersion_real
_atom_type_scat_dispersion_imag
_atom_type_scat_source
C C 0.0033 0.0016 'International Tables Vol C Tables 4.2.6.8 and 6.1.1.4'
H H 0.0000 0.0000 'International Tables Vol C Tables 4.2.6.8 and 6.1.1.4'
N N 0.0061 0.0033 'International Tables Vol C Tables 4.2.6.8 and 6.1.1.4'
O O 0.0106 0.0060 'International Tables Vol C Tables 4.2.6.8 and 6.1.1.4'
Fe Fe 0.3463 0.8444 'International Tables Vol C Tables 4.2.6.8 and 6.1.1.4'

_space_group_crystal_system      monoclinic
_space_group_IT_number           14
_space_group_name_H-M_alt        'P 21/n'
_space_group_name_Hall           '-P 2yn'

_shelx_space_group_comment       
;
The symmetry employed for this shelxl refinement is uniquely defined
by the following loop, which should always be used as a source of
symmetry information in preference to the above space-group names.
They are only intended as comments.
;

loop_
_space_group_symop_operation_xyz
'x, y, z'
'-x+1/2, y+1/2, -z+1/2'
'-x, -y, -z'
'x-1/2, -y-1/2, z-1/2'

_cell_length_a                   9.4258(5)
_cell_length_b                   9.5785(5)
_cell_length_c                   13.8330(7)
_cell_angle_alpha                90
_cell_angle_beta                 109.5340(10)
_cell_angle_gamma                90
_cell_volume                     1177.03(11)
_cell_formula_units_Z            4
_cell_measurement_temperature    296(2)
_cell_measurement_reflns_used    2859
_cell_measurement_theta_min      2.302
_cell_measurement_theta_max      28.975

_exptl_crystal_description       prism
_exptl_crystal_colour            brown
_exptl_crystal_density_meas      none
_exptl_crystal_density_method    ?
_exptl_crystal_density_diffrn    1.575
_exptl_crystal_F_000             568
_exptl_transmission_factor_min   ?
_exptl_transmission_factor_max   ?
_exptl_crystal_size_max          0.510
_exptl_crystal_size_mid          0.420
_exptl_crystal_size_min          0.360
_exptl_absorpt_coefficient_mu    1.271
_shelx_estimated_absorpt_T_min   0.563
_shelx_estimated_absorpt_T_max   0.657
_exptl_absorpt_correction_type   multi-scan
_exptl_absorpt_correction_T_min  0.6196
_exptl_absorpt_correction_T_max  0.7459
_exptl_absorpt_process_details   
;
 Krause, L., Herbst-Irmer, R., Sheldrick G.M. & Stalke D.,
 J. Appl. Cryst. 48 (2015) 3-10.
;
_exptl_absorpt_special_details   ?
_diffrn_ambient_temperature      296(2)
_diffrn_radiation_wavelength     0.71073
_diffrn_radiation_type           MoK\a
_diffrn_source                   ?
_diffrn_measurement_device_type  'Bruker PHOTON-II CCD'
_diffrn_measurement_method       '\f and \w scans'
_diffrn_detector_area_resol_mean ?
_diffrn_reflns_number            15154
_diffrn_reflns_av_unetI/netI     0.0470
_diffrn_reflns_av_R_equivalents  0.0654
_diffrn_reflns_limit_h_min       -12
_diffrn_reflns_limit_h_max       12
_diffrn_reflns_limit_k_min       -13
_diffrn_reflns_limit_k_max       13
_diffrn_reflns_limit_l_min       -18
_diffrn_reflns_limit_l_max       18
_diffrn_reflns_theta_min         2.303
_diffrn_reflns_theta_max         28.997
_diffrn_reflns_theta_full        25.242
_diffrn_measured_fraction_theta_max 1.000
_diffrn_measured_fraction_theta_full 1.000
_diffrn_reflns_Laue_measured_fraction_max 1.000
_diffrn_reflns_Laue_measured_fraction_full 1.000
_diffrn_reflns_point_group_measured_fraction_max 1.000
_diffrn_reflns_point_group_measured_fraction_full 1.000
_reflns_number_total             3115
_reflns_number_gt                2287
_reflns_threshold_expression     'I > 2\s(I)'
_reflns_Friedel_coverage         0.000
_reflns_Friedel_fraction_max     .
_reflns_Friedel_fraction_full    .

_reflns_special_details          
;
 Reflections were merged by SHELXL according to the crystal
 class for the calculation of statistics and refinement.
 
 _reflns_Friedel_fraction is defined as the number of unique
 Friedel pairs measured divided by the number that would be
 possible theoretically, ignoring centric projections and
 systematic absences.
;

_computing_data_collection       'Bruker PHOTON 2'
_computing_cell_refinement       'Bruker SAINT'
_computing_data_reduction        'Bruker SAINT'
_computing_structure_solution    'SHELXT (Sheldrick 2015)'
_computing_structure_refinement  'SHELXL (Sheldrick 2015)'
_computing_molecular_graphics    'Bruker SHELXTL'
_computing_publication_material  'Bruker SHELXTL'
_refine_special_details          ?
_refine_ls_structure_factor_coef Fsqd
_refine_ls_matrix_type           full
_refine_ls_weighting_scheme      calc
_refine_ls_weighting_details     
'w=1/[\s^2^(Fo^2^)+(0.0304P)^2^+0.2701P] where P=(Fo^2^+2Fc^2^)/3'
_atom_sites_solution_primary     direct
_atom_sites_solution_secondary   difmap
_atom_sites_solution_hydrogens   geom
_refine_ls_hydrogen_treatment    constr
_refine_ls_extinction_method     none
_refine_ls_extinction_coef       .
_refine_ls_number_reflns         3115
_refine_ls_number_parameters     163
_refine_ls_number_restraints     0
_refine_ls_R_factor_all          0.0612
_refine_ls_R_factor_gt           0.0395
_refine_ls_wR_factor_ref         0.0895
_refine_ls_wR_factor_gt          0.0798
_refine_ls_goodness_of_fit_ref   1.046
_refine_ls_restrained_S_all      1.046
_refine_ls_shift/su_max          0.000
_refine_ls_shift/su_mean         0.000

loop_
_atom_site_label
_atom_site_type_symbol
_atom_site_fract_x
_atom_site_fract_y
_atom_site_fract_z
_atom_site_U_iso_or_equiv
_atom_site_adp_type
_atom_site_occupancy
_atom_site_site_symmetry_order
_atom_site_calc_flag
_atom_site_refinement_flags_posn
_atom_site_refinement_flags_adp
_atom_site_refinement_flags_occupancy
_atom_site_disorder_assembly
_atom_site_disorder_group
Fe Fe 0.22995(4) 0.60833(3) 0.34868(2) 0.03322(11) Uani 1 1 d . . . . .
O1 O 0.0554(2) 0.6858(2) 0.14015(14) 0.0602(5) Uani 1 1 d . . . . .
O2 O 0.3785(2) 0.8765(2) 0.40484(16) 0.0616(6) Uani 1 1 d . . . . .
N N 0.6863(3) 0.5723(3) 0.0738(2) 0.0647(7) Uani 1 1 d . . . . .
C1 C 0.1234(3) 0.6569(3) 0.2223(2) 0.0399(6) Uani 1 1 d . . . . .
C2 C 0.3180(3) 0.7728(3) 0.38193(18) 0.0413(6) Uani 1 1 d . . . . .
C3 C 0.2779(4) 0.4395(3) 0.4518(2) 0.0583(8) Uani 1 1 d . . . . .
H3 H 0.3644 0.3849 0.4695 0.070 Uiso 1 1 calc R U . . .
C4 C 0.1449(4) 0.4146(3) 0.3706(2) 0.0570(8) Uani 1 1 d . . . . .
H4 H 0.1275 0.3414 0.3238 0.068 Uiso 1 1 calc R U . . .
C5 C 0.0420(3) 0.5202(3) 0.3723(2) 0.0534(7) Uani 1 1 d . . . . .
H5 H -0.0564 0.5282 0.3275 0.064 Uiso 1 1 calc R U . . .
C6 C 0.1121(3) 0.6102(3) 0.4522(2) 0.0526(7) Uani 1 1 d . . . . .
H6 H 0.0699 0.6897 0.4700 0.063 Uiso 1 1 calc R U . . .
C7 C 0.2587(3) 0.5599(3) 0.5016(2) 0.0565(8) Uani 1 1 d . . . . .
H7 H 0.3304 0.6004 0.5581 0.068 Uiso 1 1 calc R U . . .
C8 C 0.3852(3) 0.5542(3) 0.29525(18) 0.0371(5) Uani 1 1 d . . . . .
C9 C 0.4747(3) 0.5253(3) 0.25382(18) 0.0393(5) Uani 1 1 d . . . . .
C10 C 0.5763(3) 0.4942(3) 0.19900(18) 0.0372(5) Uani 1 1 d . . . . .
C11 C 0.6555(3) 0.3698(3) 0.2086(2) 0.0459(6) Uani 1 1 d . . . . .
H11 H 0.6476 0.3016 0.2544 0.055 Uiso 1 1 calc R U . . .
C12 C 0.7461(3) 0.3484(3) 0.1495(2) 0.0519(7) Uani 1 1 d . . . . .
H12 H 0.7987 0.2651 0.1543 0.062 Uiso 1 1 calc R U . . .
C13 C 0.7575(3) 0.4510(3) 0.0838(2) 0.0563(7) Uani 1 1 d . . . . .
H13 H 0.8183 0.4349 0.0440 0.068 Uiso 1 1 calc R U . . .
C14 C 0.5985(3) 0.5909(3) 0.1303(2) 0.0534(7) Uani 1 1 d . . . . .
H14 H 0.5476 0.6754 0.1234 0.064 Uiso 1 1 calc R U . . .

loop_
_atom_site_aniso_label
_atom_site_aniso_U_11
_atom_site_aniso_U_22
_atom_site_aniso_U_33
_atom_site_aniso_U_23
_atom_site_aniso_U_13
_atom_site_aniso_U_12
Fe 0.03571(19) 0.03540(19) 0.03231(18) -0.00012(14) 0.01635(14) -0.00208(15)
O1 0.0671(13) 0.0595(13) 0.0427(11) 0.0055(9) 0.0032(10) 0.0018(10)
O2 0.0713(14) 0.0512(12) 0.0601(13) -0.0031(10) 0.0193(11) -0.0230(10)
N 0.0786(18) 0.0585(15) 0.0788(18) 0.0147(13) 0.0553(16) 0.0125(13)
C1 0.0417(13) 0.0361(13) 0.0436(14) -0.0024(11) 0.0165(12) -0.0027(11)
C2 0.0427(13) 0.0480(15) 0.0355(13) 0.0015(11) 0.0161(11) -0.0020(12)
C3 0.0631(19) 0.0568(17) 0.065(2) 0.0269(15) 0.0353(17) 0.0104(15)
C4 0.087(2) 0.0396(15) 0.0626(19) -0.0066(13) 0.0487(18) -0.0191(15)
C5 0.0430(15) 0.071(2) 0.0521(16) 0.0020(14) 0.0234(13) -0.0175(14)
C6 0.0689(19) 0.0501(16) 0.0562(17) 0.0004(13) 0.0440(15) 0.0005(14)
C7 0.067(2) 0.072(2) 0.0326(14) 0.0062(13) 0.0192(14) -0.0162(16)
C8 0.0365(13) 0.0413(13) 0.0339(12) 0.0040(10) 0.0125(10) -0.0017(10)
C9 0.0413(13) 0.0419(13) 0.0367(13) 0.0000(10) 0.0154(11) -0.0009(11)
C10 0.0337(12) 0.0419(13) 0.0372(13) -0.0041(10) 0.0133(10) -0.0033(10)
C11 0.0467(15) 0.0417(14) 0.0528(16) 0.0030(12) 0.0211(13) 0.0005(11)
C12 0.0490(16) 0.0455(15) 0.0661(18) -0.0052(14) 0.0256(14) 0.0100(12)
C13 0.0587(18) 0.0614(18) 0.0639(19) 0.0004(15) 0.0405(16) 0.0052(15)
C14 0.0631(18) 0.0443(15) 0.0662(19) 0.0094(13) 0.0394(15) 0.0111(13)

_geom_special_details            
;
 All esds (except the esd in the dihedral angle between two l.s. planes)
 are estimated using the full covariance matrix.  The cell esds are taken
 into account individually in the estimation of esds in distances, angles
 and torsion angles; correlations between esds in cell parameters are only
 used when they are defined by crystal symmetry.  An approximate (isotropic)
 treatment of cell esds is used for estimating esds involving l.s. planes.
;

loop_
_geom_bond_atom_site_label_1
_geom_bond_atom_site_label_2
_geom_bond_distance
_geom_bond_site_symmetry_2
_geom_bond_publ_flag
Fe C1 1.763(3) . ?
Fe C2 1.769(3) . ?
Fe C8 1.919(2) . ?
Fe C4 2.084(3) . ?
Fe C6 2.085(3) . ?
Fe C5 2.085(3) . ?
Fe C7 2.093(3) . ?
Fe C3 2.103(3) . ?
O1 C1 1.137(3) . ?
O2 C2 1.136(3) . ?
N C14 1.326(3) . ?
N C13 1.326(4) . ?
C3 C7 1.386(4) . ?
C3 C4 1.396(4) . ?
C3 H3 0.9300 . ?
C4 C5 1.408(4) . ?
C4 H4 0.9300 . ?
C5 C6 1.382(4) . ?
C5 H5 0.9300 . ?
C6 C7 1.406(4) . ?
C6 H6 0.9300 . ?
C7 H7 0.9300 . ?
C8 C9 1.200(3) . ?
C9 C10 1.437(3) . ?
C10 C11 1.388(3) . ?
C10 C14 1.392(3) . ?
C11 C12 1.381(4) . ?
C11 H11 0.9300 . ?
C12 C13 1.368(4) . ?
C12 H12 0.9300 . ?
C13 H13 0.9300 . ?
C14 H14 0.9300 . ?

loop_
_geom_angle_atom_site_label_1
_geom_angle_atom_site_label_2
_geom_angle_atom_site_label_3
_geom_angle
_geom_angle_site_symmetry_1
_geom_angle_site_symmetry_3
_geom_angle_publ_flag
C1 Fe C2 94.87(11) . . ?
C1 Fe C8 86.82(11) . . ?
C2 Fe C8 89.35(11) . . ?
C1 Fe C4 105.07(12) . . ?
C2 Fe C4 157.78(12) . . ?
C8 Fe C4 101.27(11) . . ?
C1 Fe C6 114.90(12) . . ?
C2 Fe C6 97.20(11) . . ?
C8 Fe C6 156.49(11) . . ?
C4 Fe C6 65.71(11) . . ?
C1 Fe C5 91.73(11) . . ?
C2 Fe C5 132.02(12) . . ?
C8 Fe C5 138.51(12) . . ?
C4 Fe C5 39.49(12) . . ?
C6 Fe C5 38.72(11) . . ?
C1 Fe C7 154.04(12) . . ?
C2 Fe C7 92.51(12) . . ?
C8 Fe C7 118.16(11) . . ?
C4 Fe C7 65.27(12) . . ?
C6 Fe C7 39.32(11) . . ?
C5 Fe C7 65.23(11) . . ?
C1 Fe C3 142.92(13) . . ?
C2 Fe C3 122.19(12) . . ?
C8 Fe C3 92.00(11) . . ?
C4 Fe C3 38.96(12) . . ?
C6 Fe C3 65.40(12) . . ?
C5 Fe C3 65.39(12) . . ?
C7 Fe C3 38.56(12) . . ?
C14 N C13 116.8(2) . . ?
O1 C1 Fe 178.6(2) . . ?
O2 C2 Fe 177.9(2) . . ?
C7 C3 C4 108.1(3) . . ?
C7 C3 Fe 70.34(16) . . ?
C4 C3 Fe 69.76(16) . . ?
C7 C3 H3 125.9 . . ?
C4 C3 H3 125.9 . . ?
Fe C3 H3 125.5 . . ?
C3 C4 C5 107.5(3) . . ?
C3 C4 Fe 71.27(16) . . ?
C5 C4 Fe 70.31(15) . . ?
C3 C4 H4 126.2 . . ?
C5 C4 H4 126.2 . . ?
Fe C4 H4 123.8 . . ?
C6 C5 C4 108.3(3) . . ?
C6 C5 Fe 70.63(15) . . ?
C4 C5 Fe 70.20(15) . . ?
C6 C5 H5 125.9 . . ?
C4 C5 H5 125.9 . . ?
Fe C5 H5 124.9 . . ?
C5 C6 C7 107.8(3) . . ?
C5 C6 Fe 70.64(15) . . ?
C7 C6 Fe 70.67(15) . . ?
C5 C6 H6 126.1 . . ?
C7 C6 H6 126.1 . . ?
Fe C6 H6 124.2 . . ?
C3 C7 C6 108.3(3) . . ?
C3 C7 Fe 71.10(16) . . ?
C6 C7 Fe 70.01(15) . . ?
C3 C7 H7 125.8 . . ?
C6 C7 H7 125.9 . . ?
Fe C7 H7 124.6 . . ?
C9 C8 Fe 174.3(2) . . ?
C8 C9 C10 176.8(3) . . ?
C11 C10 C14 115.9(2) . . ?
C11 C10 C9 124.0(2) . . ?
C14 C10 C9 120.1(2) . . ?
C12 C11 C10 119.3(2) . . ?
C12 C11 H11 120.3 . . ?
C10 C11 H11 120.3 . . ?
C13 C12 C11 119.2(3) . . ?
C13 C12 H12 120.4 . . ?
C11 C12 H12 120.4 . . ?
N C13 C12 123.3(3) . . ?
N C13 H13 118.3 . . ?
C12 C13 H13 118.3 . . ?
N C14 C10 125.4(3) . . ?
N C14 H14 117.3 . . ?
C10 C14 H14 117.3 . . ?

_refine_diff_density_max         0.296
_refine_diff_density_min         -0.350
_refine_diff_density_rms         0.060

_shelx_res_file                  
;

    Ant20.res created by SHELXL-2014/7


TITL Ant20_0m_a.res in P2(1)/n
REM Old TITL Ant20_0m in P2(1)/n

REM SHELXT solution in P2(1)/n
REM R1 0.102,  Rweak 0.005,  Alpha 0.044,  Orientation as input
REM Formula found by SHELXT:  C13 N2 O2 Fe

CELL  0.71073   9.4258   9.5785  13.8330   90.000  109.534   90.000
ZERR    4.000   0.0005   0.0005   0.0007    0.000    0.001    0.000
LATT  1
SYMM 1/2-X, 1/2+Y, 1/2-Z
SFAC C H N O FE
UNIT 56 36 4 8 4
TEMP 23.000
L.S. 10
omit -2 58
acta
BOND $H
LIST 6
FMAP 2
PLAN 20
WGHT    0.030400    0.270100
FVAR       0.54988
FE    5    0.229950    0.608334    0.348681    11.00000    0.03571    0.03540 =
         0.03231   -0.00012    0.01635   -0.00208
O1    4    0.055443    0.685835    0.140148    11.00000    0.06709    0.05946 =
         0.04267    0.00554    0.00319    0.00183
O2    4    0.378515    0.876527    0.404837    11.00000    0.07131    0.05122 =
         0.06014   -0.00313    0.01934   -0.02298
N     3    0.686316    0.572339    0.073850    11.00000    0.07865    0.05852 =
         0.07876    0.01469    0.05535    0.01246
C1    1    0.123389    0.656930    0.222310    11.00000    0.04169    0.03612 =
         0.04363   -0.00243    0.01647   -0.00273
C2    1    0.318021    0.772841    0.381929    11.00000    0.04275    0.04797 =
         0.03548    0.00150    0.01613   -0.00200
C3    1    0.277931    0.439533    0.451829    11.00000    0.06313    0.05677 =
         0.06538    0.02691    0.03534    0.01036
AFIX  43
H3    2    0.364409    0.384892    0.469452    11.00000   -1.20000
AFIX   0
C4    1    0.144918    0.414562    0.370578    11.00000    0.08678    0.03959 =
         0.06260   -0.00663    0.04868   -0.01910
AFIX  43
H4    2    0.127504    0.341449    0.323810    11.00000   -1.20000
AFIX   0
C5    1    0.041954    0.520237    0.372345    11.00000    0.04299    0.07085 =
         0.05208    0.00204    0.02340   -0.01750
AFIX  43
H5    2   -0.056366    0.528151    0.327508    11.00000   -1.20000
AFIX   0
C6    1    0.112125    0.610191    0.452177    11.00000    0.06888    0.05007 =
         0.05620    0.00043    0.04404    0.00050
AFIX  43
H6    2    0.069941    0.689747    0.469978    11.00000   -1.20000
AFIX   0
C7    1    0.258662    0.559884    0.501634    11.00000    0.06687    0.07206 =
         0.03258    0.00620    0.01922   -0.01616
AFIX  43
H7    2    0.330386    0.600428    0.558103    11.00000   -1.20000
AFIX   0
C8    1    0.385246    0.554208    0.295255    11.00000    0.03648    0.04127 =
         0.03394    0.00397    0.01248   -0.00165
C9    1    0.474746    0.525345    0.253823    11.00000    0.04131    0.04185 =
         0.03665   -0.00001    0.01543   -0.00090
C10   1    0.576299    0.494195    0.199001    11.00000    0.03369    0.04185 =
         0.03723   -0.00414    0.01333   -0.00335
C11   1    0.655500    0.369820    0.208610    11.00000    0.04670    0.04167 =
         0.05282    0.00297    0.02115    0.00052
AFIX  43
H11   2    0.647632    0.301640    0.254416    11.00000   -1.20000
AFIX   0
C12   1    0.746067    0.348357    0.149482    11.00000    0.04898    0.04551 =
         0.06610   -0.00523    0.02559    0.01001
AFIX  43
H12   2    0.798677    0.265058    0.154286    11.00000   -1.20000
AFIX   0
C13   1    0.757485    0.451043    0.083773    11.00000    0.05870    0.06142 =
         0.06391    0.00040    0.04052    0.00518
AFIX  43
H13   2    0.818273    0.434948    0.044033    11.00000   -1.20000
AFIX   0
C14   1    0.598544    0.590852    0.130274    11.00000    0.06314    0.04428 =
         0.06617    0.00942    0.03938    0.01108
AFIX  43
H14   2    0.547607    0.675403    0.123384    11.00000   -1.20000
AFIX   0
HKLF 4

REM  Ant20_0m_a.res in P2(1)/n
REM R1 =  0.0395 for    2287 Fo > 4sig(Fo)  and  0.0612 for all    3115 data
REM    163 parameters refined using      0 restraints

END

WGHT      0.0273      0.3329

REM Highest difference peak  0.296,  deepest hole -0.350,  1-sigma level  0.060
Q1    1   0.6133  0.4389  0.1975  11.00000  0.05    0.30
Q2    1   0.2538  0.6569  0.2836  11.00000  0.05    0.28
Q3    1   0.0731  0.4383  0.3879  11.00000  0.05    0.28
Q4    1   0.3110  0.7034  0.4014  11.00000  0.05    0.27
Q5    1   0.3703  0.6043  0.3933  11.00000  0.05    0.27
Q6    1   0.5629  0.5182  0.1562  11.00000  0.05    0.25
Q7    1   0.1421  0.6982  0.2947  11.00000  0.05    0.25
Q8    1   0.2082  0.3996  0.4266  11.00000  0.05    0.25
Q9    1   0.8013  0.4232  0.1530  11.00000  0.05    0.23
Q10   1   0.2204  0.4854  0.4788  11.00000  0.05    0.23
Q11   1   0.5410  0.5172  0.2256  11.00000  0.05    0.22
Q12   1   0.3019  0.8956  0.3864  11.00000  0.05    0.22
Q13   1   0.2931  0.9392  0.3112  11.00000  0.05    0.22
Q14   1   0.5127  0.4774  0.1982  11.00000  0.05    0.21
Q15   1   0.7148  0.3798  0.1871  11.00000  0.05    0.21
Q16   1   0.2803  0.5499  0.3242  11.00000  0.05    0.21
Q17   1   0.7775  0.3284  0.1518  11.00000  0.05    0.21
Q18   1   0.1289  0.5017  0.3550  11.00000  0.05    0.21
Q19   1   0.1319  0.5132  0.2910  11.00000  0.05    0.21
Q20   1   0.1855  0.5943  0.2813  11.00000  0.05    0.20
;
_shelx_res_checksum              44743
####################################################################### 
# 
# This file contains crystal structure data downloaded from the 
# Cambridge Structural Database (CSD) hosted by the Cambridge 
# Crystallographic Data Centre (CCDC).
# 
# Full information about CCDC data access policies and citation 
# guidelines are available at http://www.ccdc.cam.ac.uk/access/V1 
# 
# Audit and citation data items may have been added by the CCDC. 
# Please retain this information to preserve the provenance of 
# this file and to allow appropriate attribution of the data. 
# 
#######################################################################

data_v477_a
_database_code_depnum_ccdc_archive 'CCDC 1973678'
loop_
_audit_author_name
_audit_author_address
'Alexander Vasiliev'
;Institute of Physics, Krasnouarsk Scientific Center SB RAS
Russia
;
_audit_update_record             
;
2019-12-23 deposited with the CCDC.	2020-04-21 downloaded from the CCDC.
;

_audit_creation_method           SHELXL-2014/7
_shelx_SHELXL_version_number     2014/7
_chemical_name_systematic        
dicarbonyl(2-pyridylethynyl)(\h^5^-cyclopentadienyl)iron
_chemical_name_common            ?
_chemical_melting_point          ?
_chemical_formula_moiety         'C14 H9 Fe N O2'
_chemical_formula_sum            'C14 H9 Fe N O2'
_chemical_formula_weight         279.07

loop_
_atom_type_symbol
_atom_type_description
_atom_type_scat_dispersion_real
_atom_type_scat_dispersion_imag
_atom_type_scat_source
C C 0.0033 0.0016 'International Tables Vol C Tables 4.2.6.8 and 6.1.1.4'
H H 0.0000 0.0000 'International Tables Vol C Tables 4.2.6.8 and 6.1.1.4'
N N 0.0061 0.0033 'International Tables Vol C Tables 4.2.6.8 and 6.1.1.4'
O O 0.0106 0.0060 'International Tables Vol C Tables 4.2.6.8 and 6.1.1.4'
Fe Fe 0.3463 0.8444 'International Tables Vol C Tables 4.2.6.8 and 6.1.1.4'

_space_group_crystal_system      monoclinic
_space_group_IT_number           14
_space_group_name_H-M_alt        'P 21/n'
_space_group_name_Hall           '-P 2yn'

_shelx_space_group_comment       
;
The symmetry employed for this shelxl refinement is uniquely defined
by the following loop, which should always be used as a source of
symmetry information in preference to the above space-group names.
They are only intended as comments.
;

loop_
_space_group_symop_operation_xyz
'x, y, z'
'-x+1/2, y+1/2, -z+1/2'
'-x, -y, -z'
'x-1/2, -y-1/2, z-1/2'

_cell_length_a                   9.4756(2)
_cell_length_b                   9.7388(2)
_cell_length_c                   13.6391(3)
_cell_angle_alpha                90
_cell_angle_beta                 108.8340(10)
_cell_angle_gamma                90
_cell_volume                     1191.24(4)
_cell_formula_units_Z            4
_cell_measurement_temperature    296(2)
_cell_measurement_reflns_used    5131
_cell_measurement_theta_min      2.27
_cell_measurement_theta_max      30.47

_exptl_crystal_description       prism
_exptl_crystal_colour            brown
_exptl_crystal_density_meas      ?
_exptl_crystal_density_method    ?
_exptl_crystal_density_diffrn    1.556
_exptl_crystal_F_000             568
_exptl_transmission_factor_min   ?
_exptl_transmission_factor_max   ?
_exptl_crystal_size_max          0.560
_exptl_crystal_size_mid          0.410
_exptl_crystal_size_min          0.400
_exptl_absorpt_coefficient_mu    1.256
_shelx_estimated_absorpt_T_min   0.540
_shelx_estimated_absorpt_T_max   0.633
_exptl_absorpt_correction_type   multi-scan
_exptl_absorpt_correction_T_min  0.6669
_exptl_absorpt_correction_T_max  0.7465
_exptl_absorpt_process_details   
;
 Krause, L., Herbst-Irmer, R., Sheldrick G.M. & Stalke D.,
 J. Appl. Cryst. 48 (2015) 3-10.
;
_exptl_absorpt_special_details   ?
_diffrn_ambient_temperature      296(2)
_diffrn_radiation_wavelength     0.71073
_diffrn_radiation_type           MoK\a
_diffrn_source                   ?
_diffrn_measurement_device_type  'Bruker PHOTON-II CCD'
_diffrn_measurement_method       '\f and \w scans'
_diffrn_detector_area_resol_mean ?
_diffrn_reflns_number            16740
_diffrn_reflns_av_unetI/netI     0.0228
_diffrn_reflns_av_R_equivalents  0.0312
_diffrn_reflns_limit_h_min       -13
_diffrn_reflns_limit_h_max       13
_diffrn_reflns_limit_k_min       -13
_diffrn_reflns_limit_k_max       13
_diffrn_reflns_limit_l_min       -19
_diffrn_reflns_limit_l_max       19
_diffrn_reflns_theta_min         2.309
_diffrn_reflns_theta_max         29.997
_diffrn_reflns_theta_full        25.242
_diffrn_measured_fraction_theta_max 0.998
_diffrn_measured_fraction_theta_full 0.997
_diffrn_reflns_Laue_measured_fraction_max 0.998
_diffrn_reflns_Laue_measured_fraction_full 0.997
_diffrn_reflns_point_group_measured_fraction_max 0.998
_diffrn_reflns_point_group_measured_fraction_full 0.997
_reflns_number_total             3475
_reflns_number_gt                2754
_reflns_threshold_expression     'I > 2\s(I)'
_reflns_Friedel_coverage         0.000
_reflns_Friedel_fraction_max     .
_reflns_Friedel_fraction_full    .

_reflns_special_details          
;
 Reflections were merged by SHELXL according to the crystal
 class for the calculation of statistics and refinement.
 
 _reflns_Friedel_fraction is defined as the number of unique
 Friedel pairs measured divided by the number that would be
 possible theoretically, ignoring centric projections and
 systematic absences.
;

_computing_data_collection       'Bruker PHOTON 2'
_computing_cell_refinement       'Bruker SAINT'
_computing_data_reduction        'Bruker SAINT'
_computing_structure_solution    'SHELXT (Sheldrick 2015)'
_computing_structure_refinement  'SHELXL (Sheldrick 2015)'
_computing_molecular_graphics    'Bruker SHELXTL'
_computing_publication_material  'Bruker SHELXTL'
_refine_special_details          ?
_refine_ls_structure_factor_coef Fsqd
_refine_ls_matrix_type           full
_refine_ls_weighting_scheme      calc
_refine_ls_weighting_details     
'w=1/[\s^2^(Fo^2^)+(0.0359P)^2^+0.2647P] where P=(Fo^2^+2Fc^2^)/3'
_atom_sites_solution_primary     direct
_atom_sites_solution_secondary   difmap
_atom_sites_solution_hydrogens   geom
_refine_ls_hydrogen_treatment    constr
_refine_ls_extinction_method     none
_refine_ls_extinction_coef       .
_refine_ls_number_reflns         3475
_refine_ls_number_parameters     163
_refine_ls_number_restraints     0
_refine_ls_R_factor_all          0.0440
_refine_ls_R_factor_gt           0.0310
_refine_ls_wR_factor_ref         0.0821
_refine_ls_wR_factor_gt          0.0751
_refine_ls_goodness_of_fit_ref   1.049
_refine_ls_restrained_S_all      1.049
_refine_ls_shift/su_max          0.000
_refine_ls_shift/su_mean         0.000

loop_
_atom_site_label
_atom_site_type_symbol
_atom_site_fract_x
_atom_site_fract_y
_atom_site_fract_z
_atom_site_U_iso_or_equiv
_atom_site_adp_type
_atom_site_occupancy
_atom_site_site_symmetry_order
_atom_site_calc_flag
_atom_site_refinement_flags_posn
_atom_site_refinement_flags_adp
_atom_site_refinement_flags_occupancy
_atom_site_disorder_assembly
_atom_site_disorder_group
Fe Fe 0.22645(3) 0.39608(2) 0.34826(2) 0.03974(9) Uani 1 1 d . . . . .
N N 0.6445(2) 0.64460(19) 0.22143(17) 0.0685(5) Uani 1 1 d . . . . .
C1 C 0.31535(19) 0.2348(2) 0.38005(13) 0.0457(4) Uani 1 1 d . . . . .
O1 O 0.37492(18) 0.13300(16) 0.40245(12) 0.0666(4) Uani 1 1 d . . . . .
C2 C 0.1221(2) 0.34799(19) 0.22000(14) 0.0478(4) Uani 1 1 d . . . . .
O2 O 0.05732(17) 0.31937(17) 0.13716(11) 0.0670(4) Uani 1 1 d . . . . .
C3 C 0.2734(3) 0.5598(2) 0.45408(18) 0.0666(6) Uani 1 1 d . . . . .
H3 H 0.3605 0.6116 0.4727 0.080 Uiso 1 1 calc R U . . .
C4 C 0.2496(2) 0.4412(3) 0.50315(15) 0.0625(5) Uani 1 1 d . . . . .
H4 H 0.3181 0.4002 0.5605 0.075 Uiso 1 1 calc R U . . .
C5 C 0.1048(2) 0.3938(2) 0.45170(16) 0.0580(5) Uani 1 1 d . . . . .
H5 H 0.0609 0.3157 0.4684 0.070 Uiso 1 1 calc R U . . .
C6 C 0.0385(2) 0.4846(2) 0.37110(16) 0.0629(5) Uani 1 1 d . . . . .
H6 H -0.0581 0.4782 0.3251 0.075 Uiso 1 1 calc R U . . .
C7 C 0.1428(3) 0.5877(2) 0.37120(19) 0.0671(6) Uani 1 1 d . . . . .
H7 H 0.1280 0.6608 0.3250 0.081 Uiso 1 1 calc R U . . .
C8 C 0.38073(19) 0.45262(19) 0.29448(13) 0.0438(4) Uani 1 1 d . . . . .
C9 C 0.4728(2) 0.48426(19) 0.25500(14) 0.0467(4) Uani 1 1 d . . . . .
C10 C 0.57567(18) 0.52163(18) 0.20190(13) 0.0435(4) Uani 1 1 d . . . . .
C11 C 0.6031(3) 0.4307(3) 0.1339(2) 0.0753(7) Uani 1 1 d . . . . .
H11 H 0.5578 0.3448 0.1237 0.090 Uiso 1 1 calc R U . . .
C12 C 0.6970(4) 0.4672(3) 0.0815(3) 0.1024(11) Uani 1 1 d . . . . .
H12 H 0.7156 0.4057 0.0349 0.123 Uiso 1 1 calc R U . . .
C13 C 0.7637(3) 0.5908(3) 0.0957(2) 0.0771(7) Uani 1 1 d . . . . .
H13 H 0.8259 0.6167 0.0583 0.092 Uiso 1 1 calc R U . . .
C14 C 0.7375(3) 0.6761(3) 0.1661(2) 0.0761(7) Uani 1 1 d . . . . .
H14 H 0.7852 0.7609 0.1774 0.091 Uiso 1 1 calc R U . . .

loop_
_atom_site_aniso_label
_atom_site_aniso_U_11
_atom_site_aniso_U_22
_atom_site_aniso_U_33
_atom_site_aniso_U_23
_atom_site_aniso_U_13
_atom_site_aniso_U_12
Fe 0.04026(14) 0.04747(15) 0.03581(13) -0.00148(10) 0.01830(9) 0.00222(9)
N 0.0646(11) 0.0597(10) 0.0884(14) -0.0057(10) 0.0344(10) -0.0082(8)
C1 0.0452(9) 0.0569(10) 0.0384(8) -0.0031(7) 0.0182(7) 0.0026(8)
O1 0.0734(10) 0.0625(9) 0.0626(9) 0.0004(7) 0.0199(7) 0.0194(7)
C2 0.0484(10) 0.0512(10) 0.0466(9) 0.0014(8) 0.0192(8) 0.0027(8)
O2 0.0744(10) 0.0720(10) 0.0454(7) -0.0044(7) 0.0064(7) -0.0021(8)
C3 0.0744(14) 0.0663(13) 0.0689(14) -0.0281(11) 0.0367(12) -0.0094(11)
C4 0.0708(13) 0.0807(14) 0.0393(9) -0.0078(10) 0.0221(9) 0.0178(11)
C5 0.0662(12) 0.0673(12) 0.0555(11) 0.0021(9) 0.0405(10) 0.0056(10)
C6 0.0523(11) 0.0854(15) 0.0585(11) -0.0008(11) 0.0283(9) 0.0213(10)
C7 0.0976(18) 0.0531(11) 0.0683(13) 0.0079(10) 0.0514(13) 0.0220(11)
C8 0.0442(9) 0.0479(9) 0.0417(8) -0.0034(7) 0.0174(7) -0.0008(7)
C9 0.0452(9) 0.0518(10) 0.0457(9) -0.0009(8) 0.0182(7) 0.0001(7)
C10 0.0389(8) 0.0484(9) 0.0447(8) 0.0046(7) 0.0155(7) 0.0016(7)
C11 0.0964(18) 0.0649(13) 0.0905(17) -0.0248(12) 0.0661(15) -0.0250(12)
C12 0.123(2) 0.106(2) 0.119(2) -0.0353(19) 0.095(2) -0.0229(19)
C13 0.0634(14) 0.1009(19) 0.0829(17) 0.0145(14) 0.0458(13) -0.0032(12)
C14 0.0607(13) 0.0645(14) 0.1048(19) 0.0114(14) 0.0292(13) -0.0132(11)

_geom_special_details            
;
 All esds (except the esd in the dihedral angle between two l.s. planes)
 are estimated using the full covariance matrix.  The cell esds are taken
 into account individually in the estimation of esds in distances, angles
 and torsion angles; correlations between esds in cell parameters are only
 used when they are defined by crystal symmetry.  An approximate (isotropic)
 treatment of cell esds is used for estimating esds involving l.s. planes.
;

loop_
_geom_bond_atom_site_label_1
_geom_bond_atom_site_label_2
_geom_bond_distance
_geom_bond_site_symmetry_2
_geom_bond_publ_flag
Fe C1 1.7686(19) . ?
Fe C2 1.7721(19) . ?
Fe C8 1.9159(17) . ?
Fe C6 2.0903(18) . ?
Fe C7 2.091(2) . ?
Fe C5 2.0901(18) . ?
Fe C4 2.0989(18) . ?
Fe C3 2.100(2) . ?
N C10 1.349(2) . ?
N C14 1.367(3) . ?
C1 O1 1.133(2) . ?
C2 O2 1.133(2) . ?
C3 C4 1.389(3) . ?
C3 C7 1.407(3) . ?
C3 H3 0.9300 . ?
C4 C5 1.402(3) . ?
C4 H4 0.9300 . ?
C5 C6 1.392(3) . ?
C5 H5 0.9300 . ?
C6 C7 1.409(3) . ?
C6 H6 0.9300 . ?
C7 H7 0.9300 . ?
C8 C9 1.204(2) . ?
C9 C10 1.436(2) . ?
C10 C11 1.366(3) . ?
C11 C12 1.357(3) . ?
C11 H11 0.9300 . ?
C12 C13 1.344(4) . ?
C12 H12 0.9300 . ?
C13 C14 1.352(4) . ?
C13 H13 0.9300 . ?
C14 H14 0.9300 . ?

loop_
_geom_angle_atom_site_label_1
_geom_angle_atom_site_label_2
_geom_angle_atom_site_label_3
_geom_angle
_geom_angle_site_symmetry_1
_geom_angle_site_symmetry_3
_geom_angle_publ_flag
C1 Fe C2 94.43(8) . . ?
C1 Fe C8 89.26(8) . . ?
C2 Fe C8 87.11(8) . . ?
C1 Fe C6 133.70(9) . . ?
C2 Fe C6 91.46(9) . . ?
C8 Fe C6 136.94(9) . . ?
C1 Fe C7 158.39(9) . . ?
C2 Fe C7 105.43(9) . . ?
C8 Fe C7 100.01(8) . . ?
C6 Fe C7 39.38(9) . . ?
C1 Fe C5 98.51(8) . . ?
C2 Fe C5 114.21(9) . . ?
C8 Fe C5 156.42(8) . . ?
C6 Fe C5 38.91(8) . . ?
C7 Fe C5 65.79(8) . . ?
C1 Fe C4 93.00(8) . . ?
C2 Fe C4 153.20(9) . . ?
C8 Fe C4 118.72(9) . . ?
C6 Fe C4 65.21(8) . . ?
C7 Fe C4 65.41(9) . . ?
C5 Fe C4 39.10(9) . . ?
C1 Fe C3 121.82(9) . . ?
C2 Fe C3 143.72(10) . . ?
C8 Fe C3 91.51(8) . . ?
C6 Fe C3 65.55(9) . . ?
C7 Fe C3 39.25(10) . . ?
C5 Fe C3 65.46(9) . . ?
C4 Fe C3 38.65(9) . . ?
C10 N C14 116.6(2) . . ?
O1 C1 Fe 178.29(17) . . ?
O2 C2 Fe 178.38(18) . . ?
C4 C3 C7 108.1(2) . . ?
C4 C3 Fe 70.65(12) . . ?
C7 C3 Fe 70.03(12) . . ?
C4 C3 H3 126.0 . . ?
C7 C3 H3 126.0 . . ?
Fe C3 H3 125.0 . . ?
C3 C4 C5 108.5(2) . . ?
C3 C4 Fe 70.70(11) . . ?
C5 C4 Fe 70.11(11) . . ?
C3 C4 H4 125.7 . . ?
C5 C4 H4 125.7 . . ?
Fe C4 H4 125.0 . . ?
C6 C5 C4 107.8(2) . . ?
C6 C5 Fe 70.55(10) . . ?
C4 C5 Fe 70.79(11) . . ?
C6 C5 H5 126.1 . . ?
C4 C5 H5 126.1 . . ?
Fe C5 H5 124.2 . . ?
C5 C6 C7 108.3(2) . . ?
C5 C6 Fe 70.54(11) . . ?
C7 C6 Fe 70.32(11) . . ?
C5 C6 H6 125.8 . . ?
C7 C6 H6 125.8 . . ?
Fe C6 H6 124.9 . . ?
C6 C7 C3 107.3(2) . . ?
C6 C7 Fe 70.30(11) . . ?
C3 C7 Fe 70.72(12) . . ?
C6 C7 H7 126.3 . . ?
C3 C7 H7 126.3 . . ?
Fe C7 H7 124.3 . . ?
C9 C8 Fe 175.94(16) . . ?
C8 C9 C10 176.54(19) . . ?
N C10 C11 121.57(17) . . ?
N C10 C9 119.29(17) . . ?
C11 C10 C9 119.14(17) . . ?
C12 C11 C10 119.3(2) . . ?
C12 C11 H11 120.4 . . ?
C10 C11 H11 120.4 . . ?
C13 C12 C11 121.1(2) . . ?
C13 C12 H12 119.5 . . ?
C11 C12 H12 119.5 . . ?
C12 C13 C14 117.9(2) . . ?
C12 C13 H13 121.1 . . ?
C14 C13 H13 121.1 . . ?
C13 C14 N 123.6(2) . . ?
C13 C14 H14 118.2 . . ?
N C14 H14 118.2 . . ?

_refine_diff_density_max         0.264
_refine_diff_density_min         -0.265
_refine_diff_density_rms         0.045

_shelx_res_file                  
;

    v477_a.res created by SHELXL-2014/7


TITL v477_a.res in P2(1)/n
REM Old TITL v477 in P2/n

REM SHELXT solution in P2(1)/n
REM R1 0.109,  Rweak 0.004,  Alpha 0.051,  Orientation as input
REM Formula found by SHELXT:  C13 N2 O2 Fe

CELL  0.71073   9.4756   9.7388  13.6391   90.000  108.834   90.000
ZERR    4.000   0.0002   0.0002   0.0003    0.000    0.001    0.000
LATT  1
SYMM 1/2-X, 1/2+Y, 1/2-Z
SFAC C H N O FE
UNIT 56 36 4 8 4
TEMP 23.000
SIZE 0.40 0.41 0.56
L.S. 20
BOND $H
ACTA
OMIT -2 60
LIST 6
FMAP 2
PLAN 20
WGHT    0.035900    0.264700
FVAR       0.86818
FE    5    0.226448    0.396083    0.348257    11.00000    0.04026    0.04747 =
         0.03581   -0.00148    0.01830    0.00222
N     3    0.644522    0.644599    0.221433    11.00000    0.06455    0.05968 =
         0.08840   -0.00574    0.03444   -0.00815
C1    1    0.315353    0.234835    0.380052    11.00000    0.04517    0.05692 =
         0.03836   -0.00313    0.01818    0.00261
O1    4    0.374920    0.133001    0.402446    11.00000    0.07340    0.06247 =
         0.06255    0.00042    0.01987    0.01942
C2    1    0.122098    0.347993    0.219996    11.00000    0.04842    0.05124 =
         0.04662    0.00138    0.01925    0.00270
O2    4    0.057317    0.319369    0.137155    11.00000    0.07437    0.07198 =
         0.04541   -0.00439    0.00638   -0.00211
C3    1    0.273420    0.559797    0.454082    11.00000    0.07441    0.06630 =
         0.06887   -0.02810    0.03672   -0.00942
AFIX  43
H3    2    0.360492    0.611647    0.472742    11.00000   -1.20000
AFIX   0
C4    1    0.249569    0.441202    0.503153    11.00000    0.07076    0.08072 =
         0.03925   -0.00781    0.02211    0.01775
AFIX  43
H4    2    0.318092    0.400166    0.560482    11.00000   -1.20000
AFIX   0
C5    1    0.104840    0.393832    0.451700    11.00000    0.06615    0.06731 =
         0.05548    0.00209    0.04052    0.00562
AFIX  43
H5    2    0.060945    0.315719    0.468414    11.00000   -1.20000
AFIX   0
C6    1    0.038519    0.484588    0.371102    11.00000    0.05233    0.08538 =
         0.05847   -0.00084    0.02829    0.02133
AFIX  43
H6    2   -0.058088    0.478199    0.325075    11.00000   -1.20000
AFIX   0
C7    1    0.142773    0.587740    0.371198    11.00000    0.09757    0.05314 =
         0.06829    0.00789    0.05136    0.02202
AFIX  43
H7    2    0.128012    0.660777    0.325044    11.00000   -1.20000
AFIX   0
C8    1    0.380733    0.452616    0.294482    11.00000    0.04423    0.04793 =
         0.04169   -0.00336    0.01742   -0.00081
C9    1    0.472780    0.484260    0.254998    11.00000    0.04521    0.05176 =
         0.04571   -0.00088    0.01825    0.00008
C10   1    0.575666    0.521626    0.201902    11.00000    0.03892    0.04841 =
         0.04471    0.00464    0.01545    0.00165
C11   1    0.603076    0.430748    0.133902    11.00000    0.09642    0.06492 =
         0.09050   -0.02483    0.06613   -0.02500
AFIX  43
H11   2    0.557834    0.344822    0.123661    11.00000   -1.20000
AFIX   0
C12   1    0.697016    0.467217    0.081474    11.00000    0.12338    0.10558 =
         0.11885   -0.03534    0.09546   -0.02293
AFIX  43
H12   2    0.715571    0.405683    0.034940    11.00000   -1.20000
AFIX   0
C13   1    0.763681    0.590766    0.095675    11.00000    0.06342    0.10090 =
         0.08287    0.01452    0.04576   -0.00320
AFIX  43
H13   2    0.825853    0.616742    0.058295    11.00000   -1.20000
AFIX   0
C14   1    0.737464    0.676110    0.166060    11.00000    0.06071    0.06454 =
         0.10479    0.01139    0.02919   -0.01316
AFIX  43
H14   2    0.785247    0.760858    0.177430    11.00000   -1.20000
AFIX   0
HKLF 4

REM  v477_a.res in P2(1)/n
REM R1 =  0.0310 for    2754 Fo > 4sig(Fo)  and  0.0440 for all    3475 data
REM    163 parameters refined using      0 restraints

END

WGHT      0.0354      0.2658

REM Highest difference peak  0.264,  deepest hole -0.265,  1-sigma level  0.045
Q1    1   0.6206  0.3986  0.1478  11.00000  0.05    0.26
Q2    1   0.6643  0.4463  0.1282  11.00000  0.05    0.26
Q3    1   0.6376  0.4512  0.1840  11.00000  0.05    0.25
Q4    1   0.5749  0.5014  0.1097  11.00000  0.05    0.23
Q5    1   0.6192  0.7315  0.2536  11.00000  0.05    0.21
Q6    1   0.2594  0.5199  0.5004  11.00000  0.05    0.20
Q7    1   0.7584  0.5158  0.1147  11.00000  0.05    0.19
Q8    1   0.2029  0.5874  0.4296  11.00000  0.05    0.18
Q9    1   0.1251  0.3625  0.2845  11.00000  0.05    0.18
Q10   1   0.5422  0.4151  0.1035  11.00000  0.05    0.18
Q11   1   0.2355  0.2707  0.3446  11.00000  0.05    0.16
Q12   1   0.2388  0.3598  0.2917  11.00000  0.05    0.16
Q13   1   0.7864  0.6614  0.1420  11.00000  0.05    0.16
Q14   1   0.3014  0.3167  0.3562  11.00000  0.05    0.16
Q15   1   0.4597  0.4361  0.2965  11.00000  0.05    0.16
Q16   1   0.8173  0.7694  0.2446  11.00000  0.05    0.16
Q17   1   0.4005  0.4636  0.2356  11.00000  0.05    0.15
Q18   1   0.4154  0.4952  0.2396  11.00000  0.05    0.15
Q19   1   0.3942  0.1887  0.4310  11.00000  0.05    0.15
Q20   1   0.7488  0.8133  0.2068  11.00000  0.05    0.15
;
_shelx_res_checksum              67727
####################################################################### 
# 
# This file contains crystal structure data downloaded from the 
# Cambridge Structural Database (CSD) hosted by the Cambridge 
# Crystallographic Data Centre (CCDC).
# 
# Full information about CCDC data access policies and citation 
# guidelines are available at http://www.ccdc.cam.ac.uk/access/V1 
# 
# Audit and citation data items may have been added by the CCDC. 
# Please retain this information to preserve the provenance of 
# this file and to allow appropriate attribution of the data. 
# 
#######################################################################

data_Ant19
_database_code_depnum_ccdc_archive 'CCDC 1982510'
loop_
_audit_author_name
_audit_author_address
'Alexander D. Vasiliev'
;Institute of Physics, Krasnouarsk Scientific Center SB RAS
Russia
;
_audit_update_record             
;
2020-02-07 deposited with the CCDC.	2020-04-21 downloaded from the CCDC.
;

_audit_creation_method           SHELXL-2014/7
_shelx_SHELXL_version_number     2014/7
_chemical_name_systematic        ?
_chemical_name_common            ?
_chemical_melting_point          ?
_chemical_formula_moiety         'C15 H8 Fe N2 O2 S'
_chemical_formula_sum            'C15 H8 Fe N2 O2 S'
_chemical_formula_weight         336.14

loop_
_atom_type_symbol
_atom_type_description
_atom_type_scat_dispersion_real
_atom_type_scat_dispersion_imag
_atom_type_scat_source
C C 0.0033 0.0016 'International Tables Vol C Tables 4.2.6.8 and 6.1.1.4'
H H 0.0000 0.0000 'International Tables Vol C Tables 4.2.6.8 and 6.1.1.4'
N N 0.0061 0.0033 'International Tables Vol C Tables 4.2.6.8 and 6.1.1.4'
O O 0.0106 0.0060 'International Tables Vol C Tables 4.2.6.8 and 6.1.1.4'
S S 0.1246 0.1234 'International Tables Vol C Tables 4.2.6.8 and 6.1.1.4'
Fe Fe 0.3463 0.8444 'International Tables Vol C Tables 4.2.6.8 and 6.1.1.4'

_space_group_crystal_system      monoclinic
_space_group_IT_number           14
_space_group_name_H-M_alt        'P 21/n'
_space_group_name_Hall           '-P 2yn'

_shelx_space_group_comment       
;
The symmetry employed for this shelxl refinement is uniquely defined
by the following loop, which should always be used as a source of
symmetry information in preference to the above space-group names.
They are only intended as comments.
;

loop_
_space_group_symop_operation_xyz
'x, y, z'
'-x+1/2, y+1/2, -z+1/2'
'-x, -y, -z'
'x-1/2, -y-1/2, z-1/2'

_cell_length_a                   6.4302(5)
_cell_length_b                   11.8451(10)
_cell_length_c                   17.9823(15)
_cell_angle_alpha                90
_cell_angle_beta                 93.765(2)
_cell_angle_gamma                90
_cell_volume                     1366.69(19)
_cell_formula_units_Z            4
_cell_measurement_temperature    296(2)
_cell_measurement_reflns_used    2151
_cell_measurement_theta_min      2.27
_cell_measurement_theta_max      23.44

_exptl_crystal_description       prism
_exptl_crystal_colour            dark-yellow
_exptl_crystal_density_meas      ?
_exptl_crystal_density_method    ?
_exptl_crystal_density_diffrn    1.634
_exptl_crystal_F_000             680
_exptl_transmission_factor_min   ?
_exptl_transmission_factor_max   ?
_exptl_crystal_size_max          0.440
_exptl_crystal_size_mid          0.310
_exptl_crystal_size_min          0.140
_exptl_absorpt_coefficient_mu    1.260
_shelx_estimated_absorpt_T_min   0.607
_shelx_estimated_absorpt_T_max   0.843
_exptl_absorpt_correction_type   multi-scan
_exptl_absorpt_correction_T_min  0.6461
_exptl_absorpt_correction_T_max  0.7455
_exptl_absorpt_process_details   
;
 Krause, L., Herbst-Irmer, R., Sheldrick G.M. & Stalke D.,
 J. Appl. Cryst. 48 (2015) 3-10.
;
_exptl_absorpt_special_details   ?
_diffrn_ambient_temperature      296(2)
_diffrn_radiation_wavelength     0.71073
_diffrn_radiation_type           MoK\a
_diffrn_source                   ?
_diffrn_measurement_device_type  'Bruker PHOTON-II CCD'
_diffrn_measurement_method       '\f and \w scans'
_diffrn_detector_area_resol_mean ?
_diffrn_reflns_number            14867
_diffrn_reflns_av_unetI/netI     0.0467
_diffrn_reflns_av_R_equivalents  0.0686
_diffrn_reflns_limit_h_min       -8
_diffrn_reflns_limit_h_max       8
_diffrn_reflns_limit_k_min       -15
_diffrn_reflns_limit_k_max       15
_diffrn_reflns_limit_l_min       -22
_diffrn_reflns_limit_l_max       22
_diffrn_reflns_theta_min         2.060
_diffrn_reflns_theta_max         26.963
_diffrn_reflns_theta_full        25.242
_diffrn_measured_fraction_theta_max 1.000
_diffrn_measured_fraction_theta_full 1.000
_diffrn_reflns_Laue_measured_fraction_max 1.000
_diffrn_reflns_Laue_measured_fraction_full 1.000
_diffrn_reflns_point_group_measured_fraction_max 1.000
_diffrn_reflns_point_group_measured_fraction_full 1.000
_reflns_number_total             2964
_reflns_number_gt                2227
_reflns_threshold_expression     'I > 2\s(I)'
_reflns_Friedel_coverage         0.000
_reflns_Friedel_fraction_max     .
_reflns_Friedel_fraction_full    .

_reflns_special_details          
;
 Reflections were merged by SHELXL according to the crystal
 class for the calculation of statistics and refinement.
 
 _reflns_Friedel_fraction is defined as the number of unique
 Friedel pairs measured divided by the number that would be
 possible theoretically, ignoring centric projections and
 systematic absences.
;

_computing_data_collection       'Bruker PHOTON II'
_computing_cell_refinement       'Bruker SAINT'
_computing_data_reduction        'Bruker SAINT'
_computing_structure_solution    'SHELXT (Sheldrick 2015)'
_computing_structure_refinement  'SHELXL (Sheldrick 2015)'
_computing_molecular_graphics    'Bruker SHELXTL'
_computing_publication_material  'Bruker SHELXTL'
_refine_special_details          ?
_refine_ls_structure_factor_coef Fsqd
_refine_ls_matrix_type           full
_refine_ls_weighting_scheme      calc
_refine_ls_weighting_details     
'w=1/[\s^2^(Fo^2^)+(0.0442P)^2^+0.2917P] where P=(Fo^2^+2Fc^2^)/3'
_atom_sites_solution_primary     direct
_atom_sites_solution_secondary   difmap
_atom_sites_solution_hydrogens   geom
_refine_ls_hydrogen_treatment    constr
_refine_ls_extinction_method     none
_refine_ls_extinction_coef       .
_refine_ls_number_reflns         2964
_refine_ls_number_parameters     190
_refine_ls_number_restraints     0
_refine_ls_R_factor_all          0.0738
_refine_ls_R_factor_gt           0.0496
_refine_ls_wR_factor_ref         0.1087
_refine_ls_wR_factor_gt          0.0996
_refine_ls_goodness_of_fit_ref   1.076
_refine_ls_restrained_S_all      1.076
_refine_ls_shift/su_max          0.001
_refine_ls_shift/su_mean         0.000

loop_
_atom_site_label
_atom_site_type_symbol
_atom_site_fract_x
_atom_site_fract_y
_atom_site_fract_z
_atom_site_U_iso_or_equiv
_atom_site_adp_type
_atom_site_occupancy
_atom_site_site_symmetry_order
_atom_site_calc_flag
_atom_site_refinement_flags_posn
_atom_site_refinement_flags_adp
_atom_site_refinement_flags_occupancy
_atom_site_disorder_assembly
_atom_site_disorder_group
Fe Fe 0.54770(7) 0.27329(4) 0.51452(2) 0.03574(16) Uani 1 1 d . . . . .
S S -0.29236(17) 0.27855(11) 0.24146(6) 0.0719(3) Uani 1 1 d . . . . .
O1 O 0.2841(4) 0.0741(2) 0.50313(15) 0.0619(7) Uani 1 1 d . . . . .
O2 O 0.2647(4) 0.4089(2) 0.59715(16) 0.0620(7) Uani 1 1 d . . . . .
N1 N -0.0804(5) 0.2843(3) 0.29411(16) 0.0494(7) Uani 1 1 d . . . . .
N2 N -0.2620(5) 0.3824(3) 0.18651(18) 0.0684(10) Uani 1 1 d . . . . .
C1 C 0.3887(5) 0.1522(3) 0.50835(18) 0.0425(8) Uani 1 1 d . . . . .
C2 C 0.3729(5) 0.3546(3) 0.56391(19) 0.0434(8) Uani 1 1 d . . . . .
C3 C 0.4129(5) 0.3252(3) 0.42259(18) 0.0412(8) Uani 1 1 d . . . . .
C4 C 0.8015(5) 0.3781(3) 0.5460(2) 0.0497(9) Uani 1 1 d . . . . .
H4 H 0.7909 0.4548 0.5563 0.060 Uiso 1 1 calc R U . . .
C5 C 0.8330(5) 0.3302(3) 0.4767(2) 0.0505(9) Uani 1 1 d . . . . .
H5 H 0.8495 0.3699 0.4328 0.061 Uiso 1 1 calc R U . . .
C6 C 0.8358(5) 0.2115(3) 0.4841(2) 0.0547(10) Uani 1 1 d . . . . .
H6 H 0.8518 0.1594 0.4463 0.066 Uiso 1 1 calc R U . . .
C7 C 0.8099(5) 0.1866(3) 0.5601(2) 0.0533(9) Uani 1 1 d . . . . .
H7 H 0.8076 0.1149 0.5811 0.064 Uiso 1 1 calc R U . . .
C8 C 0.7885(5) 0.2883(3) 0.5978(2) 0.0536(10) Uani 1 1 d . . . . .
H8 H 0.7690 0.2961 0.6484 0.064 Uiso 1 1 calc R U . . .
C9 C 0.3256(5) 0.3594(3) 0.36550(19) 0.0436(8) Uani 1 1 d . . . . .
C10 C 0.2263(5) 0.4106(3) 0.30016(18) 0.0427(8) Uani 1 1 d . . . . .
C11 C 0.3099(6) 0.5010(3) 0.26395(19) 0.0504(9) Uani 1 1 d . . . . .
H11 H 0.4418 0.5260 0.2808 0.060 Uiso 1 1 calc R U . . .
C12 C 0.2075(7) 0.5580(3) 0.2028(2) 0.0582(10) Uani 1 1 d . . . . .
H12 H 0.2714 0.6193 0.1814 0.070 Uiso 1 1 calc R U . . .
C13 C 0.0161(7) 0.5234(3) 0.1753(2) 0.0606(11) Uani 1 1 d . . . . .
H13 H -0.0527 0.5609 0.1355 0.073 Uiso 1 1 calc R U . . .
C14 C -0.0756(6) 0.4301(3) 0.20796(18) 0.0485(9) Uani 1 1 d . . . . .
C15 C 0.0277(5) 0.3729(3) 0.26991(17) 0.0413(8) Uani 1 1 d . . . . .

loop_
_atom_site_aniso_label
_atom_site_aniso_U_11
_atom_site_aniso_U_22
_atom_site_aniso_U_33
_atom_site_aniso_U_23
_atom_site_aniso_U_13
_atom_site_aniso_U_12
Fe 0.0332(3) 0.0392(3) 0.0335(3) 0.0003(2) -0.00759(18) 0.0024(2)
S 0.0507(6) 0.1067(9) 0.0574(7) -0.0030(6) -0.0031(5) -0.0163(6)
O1 0.0646(18) 0.0474(16) 0.0729(19) -0.0068(13) -0.0026(14) -0.0093(13)
O2 0.0482(15) 0.0668(18) 0.0717(19) -0.0134(15) 0.0093(14) 0.0049(13)
N1 0.0477(17) 0.061(2) 0.0385(16) -0.0014(14) -0.0009(13) -0.0046(15)
N2 0.048(2) 0.106(3) 0.050(2) -0.0003(19) -0.0084(16) 0.0067(19)
C1 0.0416(19) 0.044(2) 0.0404(19) -0.0057(15) -0.0067(15) 0.0100(16)
C2 0.0347(18) 0.050(2) 0.044(2) 0.0017(16) -0.0096(15) -0.0023(15)
C3 0.0390(18) 0.0413(19) 0.0422(19) -0.0018(15) -0.0060(15) 0.0021(14)
C4 0.0376(19) 0.049(2) 0.060(2) -0.0060(18) -0.0106(17) -0.0046(15)
C5 0.038(2) 0.067(3) 0.047(2) 0.0024(19) 0.0002(16) -0.0057(17)
C6 0.039(2) 0.066(3) 0.058(2) -0.015(2) -0.0061(17) 0.0108(18)
C7 0.042(2) 0.051(2) 0.064(3) 0.0078(19) -0.0144(18) 0.0064(16)
C8 0.041(2) 0.072(3) 0.045(2) -0.0054(19) -0.0157(16) 0.0071(18)
C9 0.049(2) 0.0425(19) 0.0379(19) -0.0063(15) -0.0062(16) 0.0076(15)
C10 0.052(2) 0.045(2) 0.0299(17) -0.0075(14) -0.0037(15) 0.0113(16)
C11 0.059(2) 0.047(2) 0.044(2) -0.0051(16) -0.0053(17) -0.0008(17)
C12 0.086(3) 0.049(2) 0.039(2) -0.0013(17) -0.002(2) 0.003(2)
C13 0.079(3) 0.063(3) 0.039(2) 0.0052(19) -0.009(2) 0.020(2)
C14 0.048(2) 0.067(2) 0.0295(18) -0.0046(16) -0.0034(15) 0.0170(18)
C15 0.0476(19) 0.046(2) 0.0306(17) -0.0083(15) 0.0025(15) 0.0105(16)

_geom_special_details            
;
 All esds (except the esd in the dihedral angle between two l.s. planes)
 are estimated using the full covariance matrix.  The cell esds are taken
 into account individually in the estimation of esds in distances, angles
 and torsion angles; correlations between esds in cell parameters are only
 used when they are defined by crystal symmetry.  An approximate (isotropic)
 treatment of cell esds is used for estimating esds involving l.s. planes.
;

loop_
_geom_bond_atom_site_label_1
_geom_bond_atom_site_label_2
_geom_bond_distance
_geom_bond_site_symmetry_2
_geom_bond_publ_flag
Fe C1 1.761(4) . ?
Fe C2 1.763(4) . ?
Fe C3 1.917(3) . ?
Fe C8 2.090(3) . ?
Fe C7 2.094(3) . ?
Fe C6 2.097(4) . ?
Fe C4 2.098(3) . ?
Fe C5 2.109(4) . ?
S N2 1.598(4) . ?
S N1 1.609(3) . ?
O1 C1 1.144(4) . ?
O2 C2 1.145(4) . ?
N1 C15 1.347(4) . ?
N2 C14 1.358(5) . ?
C3 C9 1.208(4) . ?
C4 C5 1.396(5) . ?
C4 C8 1.420(5) . ?
C4 H4 0.9300 . ?
C5 C6 1.412(5) . ?
C5 H5 0.9300 . ?
C6 C7 1.418(5) . ?
C6 H6 0.9300 . ?
C7 C8 1.394(5) . ?
C7 H7 0.9300 . ?
C8 H8 0.9300 . ?
C9 C10 1.434(4) . ?
C10 C11 1.380(5) . ?
C10 C15 1.426(5) . ?
C11 C12 1.416(5) . ?
C11 H11 0.9300 . ?
C12 C13 1.360(5) . ?
C12 H12 0.9300 . ?
C13 C14 1.399(5) . ?
C13 H13 0.9300 . ?
C14 C15 1.430(4) . ?

loop_
_geom_angle_atom_site_label_1
_geom_angle_atom_site_label_2
_geom_angle_atom_site_label_3
_geom_angle
_geom_angle_site_symmetry_1
_geom_angle_site_symmetry_3
_geom_angle_publ_flag
C1 Fe C2 95.16(15) . . ?
C1 Fe C3 88.80(15) . . ?
C2 Fe C3 89.56(14) . . ?
C1 Fe C8 120.95(15) . . ?
C2 Fe C8 93.38(15) . . ?
C3 Fe C8 149.61(15) . . ?
C1 Fe C7 94.26(15) . . ?
C2 Fe C7 126.43(16) . . ?
C3 Fe C7 143.26(16) . . ?
C8 Fe C7 38.93(14) . . ?
C1 Fe C6 102.63(15) . . ?
C2 Fe C6 157.61(15) . . ?
C3 Fe C6 104.15(15) . . ?
C8 Fe C6 65.85(15) . . ?
C7 Fe C6 39.53(15) . . ?
C1 Fe C4 159.56(15) . . ?
C2 Fe C4 92.94(15) . . ?
C3 Fe C4 110.02(15) . . ?
C8 Fe C4 39.65(14) . . ?
C7 Fe C4 65.98(15) . . ?
C6 Fe C4 65.91(15) . . ?
C1 Fe C5 138.92(16) . . ?
C2 Fe C5 125.79(15) . . ?
C3 Fe C5 88.44(14) . . ?
C8 Fe C5 65.48(15) . . ?
C7 Fe C5 65.67(15) . . ?
C6 Fe C5 39.22(14) . . ?
C4 Fe C5 38.76(14) . . ?
N2 S N1 101.44(17) . . ?
C15 N1 S 106.1(2) . . ?
C14 N2 S 106.6(3) . . ?
O1 C1 Fe 178.8(3) . . ?
O2 C2 Fe 177.9(3) . . ?
C9 C3 Fe 178.6(3) . . ?
C5 C4 C8 107.4(3) . . ?
C5 C4 Fe 71.0(2) . . ?
C8 C4 Fe 69.85(19) . . ?
C5 C4 H4 126.3 . . ?
C8 C4 H4 126.3 . . ?
Fe C4 H4 124.5 . . ?
C4 C5 C6 108.7(3) . . ?
C4 C5 Fe 70.2(2) . . ?
C6 C5 Fe 70.0(2) . . ?
C4 C5 H5 125.6 . . ?
C6 C5 H5 125.6 . . ?
Fe C5 H5 125.8 . . ?
C5 C6 C7 107.3(3) . . ?
C5 C6 Fe 70.8(2) . . ?
C7 C6 Fe 70.1(2) . . ?
C5 C6 H6 126.3 . . ?
C7 C6 H6 126.3 . . ?
Fe C6 H6 124.3 . . ?
C8 C7 C6 108.1(3) . . ?
C8 C7 Fe 70.36(19) . . ?
C6 C7 Fe 70.3(2) . . ?
C8 C7 H7 126.0 . . ?
C6 C7 H7 126.0 . . ?
Fe C7 H7 124.9 . . ?
C7 C8 C4 108.4(3) . . ?
C7 C8 Fe 70.71(19) . . ?
C4 C8 Fe 70.50(19) . . ?
C7 C8 H8 125.8 . . ?
C4 C8 H8 125.8 . . ?
Fe C8 H8 124.6 . . ?
C3 C9 C10 174.6(4) . . ?
C11 C10 C15 115.5(3) . . ?
C11 C10 C9 123.2(3) . . ?
C15 C10 C9 121.3(3) . . ?
C10 C11 C12 124.1(4) . . ?
C10 C11 H11 117.9 . . ?
C12 C11 H11 117.9 . . ?
C13 C12 C11 120.1(4) . . ?
C13 C12 H12 119.9 . . ?
C11 C12 H12 119.9 . . ?
C12 C13 C14 118.8(3) . . ?
C12 C13 H13 120.6 . . ?
C14 C13 H13 120.6 . . ?
N2 C14 C13 126.7(3) . . ?
N2 C14 C15 112.3(4) . . ?
C13 C14 C15 120.9(3) . . ?
N1 C15 C10 126.1(3) . . ?
N1 C15 C14 113.4(3) . . ?
C10 C15 C14 120.5(3) . . ?

_refine_diff_density_max         0.311
_refine_diff_density_min         -0.392
_refine_diff_density_rms         0.062

_shelx_res_file                  
;

    Ant19.res created by SHELXL-2014/7


TITL Ant19_0m_a_a.res in P2(1)/n
REM Old TITL Ant19_0m_a.res in P2(1)/n

REM SHELXT solution in P2(1)/n
REM R1 0.136,  Rweak 0.014,  Alpha 0.069,  Orientation as input
REM Formula found by SHELXT:  C14 N3 O2 S Fe

CELL  0.71073   6.4302  11.8451  17.9823   90.000   93.765   90.000
ZERR    4.000   0.0005   0.0010   0.0015    0.000    0.002    0.000
LATT  1
SYMM 1/2-X, 1/2+Y, 1/2-Z
SFAC C H N O S FE
UNIT 60 32 8 8 4 4
TEMP 23.000
SIZE 0.44 0.31 0.14
L.S. 10
acta
BOND $H
LIST 6
FMAP 2
PLAN 40
WGHT    0.044200    0.291700
FVAR       0.46066
FE    6    0.547703    0.273292    0.514517    11.00000    0.03324    0.03919 =
         0.03351    0.00034   -0.00759    0.00237
S     5   -0.292362    0.278551    0.241461    11.00000    0.05068    0.10667 =
         0.05743   -0.00297   -0.00307   -0.01626
O1    4    0.284087    0.074050    0.503125    11.00000    0.06456    0.04743 =
         0.07291   -0.00675   -0.00263   -0.00934
O2    4    0.264657    0.408853    0.597149    11.00000    0.04821    0.06683 =
         0.07165   -0.01338    0.00931    0.00492
N1    3   -0.080359    0.284273    0.294108    11.00000    0.04771    0.06150 =
         0.03849   -0.00136   -0.00088   -0.00460
N2    3   -0.262005    0.382365    0.186508    11.00000    0.04824    0.10552 =
         0.04995   -0.00029   -0.00842    0.00674
C1    1    0.388717    0.152174    0.508349    11.00000    0.04161    0.04435 =
         0.04044   -0.00572   -0.00670    0.01002
C2    1    0.372925    0.354566    0.563909    11.00000    0.03469    0.04983 =
         0.04404    0.00175   -0.00957   -0.00231
C3    1    0.412920    0.325172    0.422590    11.00000    0.03905    0.04126 =
         0.04219   -0.00177   -0.00596    0.00207
C4    1    0.801485    0.378112    0.545960    11.00000    0.03762    0.04912 =
         0.06041   -0.00602   -0.01065   -0.00463
AFIX  43
H4    2    0.790942    0.454759    0.556273    11.00000   -1.20000
AFIX   0
C5    1    0.833021    0.330179    0.476662    11.00000    0.03753    0.06681 =
         0.04691    0.00238    0.00021   -0.00572
AFIX  43
H5    2    0.849455    0.369861    0.432810    11.00000   -1.20000
AFIX   0
C6    1    0.835842    0.211548    0.484146    11.00000    0.03913    0.06561 =
         0.05809   -0.01483   -0.00612    0.01079
AFIX  43
H6    2    0.851780    0.159413    0.446272    11.00000   -1.20000
AFIX   0
C7    1    0.809887    0.186592    0.560079    11.00000    0.04164    0.05148 =
         0.06437    0.00780   -0.01437    0.00642
AFIX  43
H7    2    0.807559    0.114878    0.581061    11.00000   -1.20000
AFIX   0
C8    1    0.788458    0.288342    0.597818    11.00000    0.04098    0.07229 =
         0.04496   -0.00539   -0.01570    0.00711
AFIX  43
H8    2    0.768951    0.296108    0.648351    11.00000   -1.20000
AFIX   0
C9    1    0.325614    0.359421    0.365496    11.00000    0.04932    0.04245 =
         0.03788   -0.00632   -0.00622    0.00763
C10   1    0.226293    0.410625    0.300157    11.00000    0.05199    0.04549 =
         0.02992   -0.00747   -0.00371    0.01134
C11   1    0.309921    0.500977    0.263947    11.00000    0.05926    0.04711 =
         0.04362   -0.00509   -0.00532   -0.00076
AFIX  43
H11   2    0.441827    0.525962    0.280780    11.00000   -1.20000
AFIX   0
C12   1    0.207546    0.558032    0.202785    11.00000    0.08553    0.04938 =
         0.03879   -0.00127   -0.00183    0.00313
AFIX  43
H12   2    0.271375    0.619339    0.181367    11.00000   -1.20000
AFIX   0
C13   1    0.016066    0.523351    0.175303    11.00000    0.07877    0.06278 =
         0.03853    0.00517   -0.00929    0.02045
AFIX  43
H13   2   -0.052747    0.560946    0.135496    11.00000   -1.20000
AFIX   0
C14   1   -0.075612    0.430118    0.207963    11.00000    0.04832    0.06692 =
         0.02947   -0.00456   -0.00338    0.01703
C15   1    0.027736    0.372896    0.269911    11.00000    0.04759    0.04573 =
         0.03058   -0.00834    0.00248    0.01051
HKLF 4

REM  Ant19_0m_a_a.res in P2(1)/n
REM R1 =  0.0496 for    2227 Fo > 4sig(Fo)  and  0.0738 for all    2964 data
REM    190 parameters refined using      0 restraints

END

WGHT      0.0378      0.3733

REM Highest difference peak  0.311,  deepest hole -0.392,  1-sigma level  0.062
Q1    1  -0.2856  0.3648  0.2409  11.00000  0.05    0.31
Q2    1   0.4331  0.3335  0.4841  11.00000  0.05    0.28
Q3    1  -0.1739  0.2328  0.2468  11.00000  0.05    0.27
Q4    1   0.3124  0.3054  0.3803  11.00000  0.05    0.25
Q5    1   0.4772  0.2225  0.4865  11.00000  0.05    0.25
Q6    1   0.3437  0.4028  0.4017  11.00000  0.05    0.24
Q7    1   0.8160  0.1178  0.5624  11.00000  0.05    0.24
Q8    1  -0.2592  0.4130  0.1403  11.00000  0.05    0.24
Q9    1   0.5311  0.3651  0.5224  11.00000  0.05    0.24
Q10   1   0.7370  0.2773  0.4690  11.00000  0.05    0.23
Q11   1   0.5288  0.2085  0.5576  11.00000  0.05    0.22
Q12   1   0.2449  0.5963  0.1798  11.00000  0.05    0.21
Q13   1   0.4354  0.2607  0.4210  11.00000  0.05    0.20
Q14   1   0.5551  0.2829  0.5785  11.00000  0.05    0.20
Q15   1   0.4359  0.2774  0.5501  11.00000  0.05    0.20
Q16   1   0.5870  0.3487  0.4771  11.00000  0.05    0.20
Q17   1  -0.2043  0.1648  0.1997  11.00000  0.05    0.19
Q18   1   0.1420  0.3567  0.2969  11.00000  0.05    0.19
Q19   1   0.8520  0.2143  0.5245  11.00000  0.05    0.19
Q20   1   0.4397  0.2183  0.6042  11.00000  0.05    0.19
Q21   1   0.1970  0.5060  0.2608  11.00000  0.05    0.19
Q22   1   0.5371  0.4854  0.2405  11.00000  0.05    0.19
Q23   1  -0.0199  0.2174  0.3065  11.00000  0.05    0.19
Q24   1  -0.4183  0.2169  0.2566  11.00000  0.05    0.19
Q25   1   0.2711  0.5228  0.2134  11.00000  0.05    0.18
Q26   1   0.4358  0.3540  0.3588  11.00000  0.05    0.18
Q27   1   0.5790  0.1946  0.5216  11.00000  0.05    0.18
Q28   1   0.3117  0.6033  0.1628  11.00000  0.05    0.18
Q29   1   0.9099  0.2696  0.4780  11.00000  0.05    0.17
Q30   1   1.0290  0.2161  0.4454  11.00000  0.05    0.17
Q31   1   0.1755  0.5841  0.2219  11.00000  0.05    0.17
Q32   1   0.4820  0.4767  0.3059  11.00000  0.05    0.17
Q33   1   0.7865  0.2025  0.5938  11.00000  0.05    0.17
Q34   1   0.2657  0.3366  0.6355  11.00000  0.05    0.17
Q35   1   0.7231  0.3217  0.5203  11.00000  0.05    0.17
Q36   1   0.0838  0.5614  0.2027  11.00000  0.05    0.17
Q37   1   0.8439  0.2274  0.5967  11.00000  0.05    0.17
Q38   1   0.2069  0.4437  0.3056  11.00000  0.05    0.16
Q39   1   0.7196  0.2618  0.5769  11.00000  0.05    0.16
Q40   1   0.6833  0.3521  0.5553  11.00000  0.05    0.16
;
_shelx_res_checksum              67600
